# Supplementary material for: Molecular and morphologic characterization of Trichuris trichiura infecting free-roaming African vervets (Chlorocebus aethiops sabaeus) on the Caribbean Island of St. Kitts
Source: PLoS Negl Trop Dis. 2026 Jul 16;20(7):e0014539. doi: 10.1371/journal.pntd.0014539 (PMC13405091; doi:10.1371/journal.pntd.0014539)
Supplement: S1 File — This Excel spreadsheet includes the GenBank nucleotide and SRA database accession numbers of the data analyzed here, the genotype of each specimen, and the pairwise distance matrices generated using our ML procedure. (XLSX) [file pntd.0014539.s001.xlsx]

## Sheet: Tab A. Hap_sheet
Seq_ID	HVR-I_PART_1_Hap_1_	HVR-I_PART_1_Hap_11_	HVR-I_PART_1_Hap_3_	HVR-I_PART_1_Hap_4_	HVR-I_PART_1_Hap_5_	HVR-I_PART_1_Hap_6_	HVR-I_PART_1_Hap_8_	HVR-I_PART_2_Hap_1_	HVR-I_PART_2_Hap_6_	HVR-I_PART_3_Hap_1_	HVR-I_PART_3_Hap_2_	HVR-I_PART_3_Hap_4_	HVR-I_PART_4_Hap_1_	HVR-I_PART_4_Hap_2_	HVR-I_PART_4_Hap_5_	HVR-I_PART_5_Hap_2_	HVR-I_PART_5_Hap_6_	HVR-I_PART_6_Hap_1_	HVR-I_PART_6_Hap_3_	HVR-I_PART_7_Hap_1_	HVR-I_PART_7_Hap_2_	HVR-I_PART_7_Hap_6_	HVR-I_PART_8_Hap_1_	HVR-I_PART_8_Hap_3_	HVR-I_PART_8_Hap_4_	HVR-IV_PART_1_Hap_1_	HVR-IV_PART_1_Hap_8_	HVR-IV_PART_2_Hap_1_	HVR-IV_PART_2_Hap_2_	HVR-IV_PART_2_Hap_6_	HVR-IV_PART_3_Hap_1_	HVR-IV_PART_4_Hap_1_	HVR-IV_PART_4_Hap_2_	HVR-IV_PART_4_Hap_3_	tRNA_val_PART_A1_Hap_1_	tRNA_val_PART_A1_Hap_2_	tRNA_val_PART_A1_Hap_3_	tRNA_val_PART_A1_Hap_4_	tRNA_val_PART_A1_Hap_5_	tRNA_val_PART_A1_Hap_6_	tRNA_val_PART_A1_Hap_7_	tRNA_val_PART_A1_Hap_8_	tRNA_val_PART_A2_Hap_1_	tRNA_val_PART_A2_Hap_2_	tRNA_val_PART_A2_Hap_3_	tRNA_val_PART_A2_Hap_4_	tRNA_val_PART_A2_Hap_5_	tRNA_val_PART_A2_Hap_6_	tRNA_val_PART_A2_Hap_7_
Trichuris_incognita-PQ571571.1_(tRNA)																																								X									X
Trichuris_incognita-PQ571572.1_(tRNA)																																								X
Trichuris_incognita-PQ571573.1_(tRNA)																																								X
Trichuris_incognita-PQ571574.1_(tRNA)																																								X
Trichuris_incognita-PQ571575.1_(tRNA)																																								X
Trichuris_incognita-PQ571576.1_(tRNA)																																								X
Trichuris_incognita-PQ571577.1_(tRNA)																																								X
Trichuris_incognita-PQ571578.1_(tRNA)																																								X
Trichuris_muris_RMUE_PRJEB126_(HVR-I_HVR-IV_tRNA)		X							X		X				X		X		X			X			X		X			X	X			X						X								X
Trichuris_sp._GHL-2013-KC461179.1_(tRNA)																																					X										X
Trichuris_sp._TMM5-MW448471.1_(tRNA)																																										X		X
Trichuris_sp._TTB1-KT449824.1_(tRNA)																																				X							X
Trichuris_sp._TTB2-KT449825.1_(tRNA)																																			X									X
Trichuris_suis-GU070737.1_(tRNA)																																							X							X
Trichuris_suis-KT449822.1_(tRNA)																																							X						X
Trichuris_suis-KT449823.1_(tRNA)																																							X						X
Trichuris_suis-NC_017747.1_(tRNA)																																							X							X
Trichuris_trichiura_10-5-1_(HVR-I_HVR-IV_tRNA)	X		X					X		X			X			X		X		X			X			X		X	X		X	X				X							X
Trichuris_trichiura_10-5-10_(HVR-I_HVR-IV_tRNA)	X		X					X		X			X			X		X		X			X			X		X	X		X	X				X							X
Trichuris_trichiura_10-5-11_(HVR-I_HVR-IV_tRNA)	X		X					X		X			X			X		X		X			X			X		X	X		X	X				X							X
Trichuris_trichiura_10-5-12_(HVR-I_HVR-IV_tRNA)	X		X					X		X			X			X		X		X			X			X		X	X		X	X				X							X
Trichuris_trichiura_10-5-2_(HVR-I_HVR-IV_tRNA)	X		X					X		X			X			X		X		X			X			X		X	X		X	X				X							X
Trichuris_trichiura_10-5-3_(HVR-I_HVR-IV_tRNA)	X		X					X		X			X			X		X		X			X			X		X	X		X	X				X							X
Trichuris_trichiura_10-5-4_(HVR-I_HVR-IV_tRNA)	X		X					X		X			X			X		X		X			X			X		X	X		X	X				X							X
Trichuris_trichiura_10-5-5_(HVR-I_HVR-IV_tRNA)	X		X					X		X			X			X		X		X			X			X		X	X		X	X				X							X
Trichuris_trichiura_10-5-6_(HVR-I_HVR-IV_tRNA)	X		X					X		X			X			X		X		X			X			X		X	X		X	X				X							X
Trichuris_trichiura_10-5-7_(HVR-I_HVR-IV_tRNA)	X		X					X		X			X			X		X		X			X			X		X	X		X	X				X							X
Trichuris_trichiura_10-5-8_(HVR-I_HVR-IV_tRNA)	X		X					X		X			X			X		X		X			X			X		X	X		X	X				X							X
Trichuris_trichiura_10-5-9_(HVR-I_HVR-IV_tRNA)	X		X					X		X			X			X		X		X			X			X		X	X		X	X				X							X
Trichuris_trichiura_3-4-1_(HVR-I_HVR-IV_tRNA)	X		X					X		X			X			X		X		X			X			X		X			X	X				X							X
Trichuris_trichiura_3-4-10_(HVR-I_HVR-IV_tRNA)	X		X					X		X			X			X		X		X			X			X		X	X		X	X				X							X
Trichuris_trichiura_3-4-11_(HVR-I_HVR-IV_tRNA)	X		X					X		X			X			X		X		X			X			X		X			X	X				X							X
Trichuris_trichiura_3-4-12_(HVR-I_HVR-IV_tRNA)	X		X					X		X			X			X		X		X			X			X		X	X		X	X				X							X
Trichuris_trichiura_3-4-13_(HVR-I_HVR-IV_tRNA)	X		X					X		X			X			X		X		X			X			X		X	X		X	X				X							X
Trichuris_trichiura_3-4-2_(HVR-I_HVR-IV_tRNA)	X		X					X		X			X			X		X		X			X			X		X	X		X	X				X							X
Trichuris_trichiura_3-4-3_(HVR-I_HVR-IV_tRNA)	X		X					X		X			X			X		X		X			X			X		X	X		X	X				X							X
Trichuris_trichiura_3-4-4_(HVR-I_HVR-IV_tRNA)	X		X					X		X			X			X		X		X			X			X		X	X		X	X				X							X
Trichuris_trichiura_3-4-5_(HVR-I_HVR-IV_tRNA)	X		X					X		X			X			X		X		X			X			X		X			X	X				X							X
Trichuris_trichiura_3-4-6_(HVR-I_HVR-IV_tRNA)			X				X	X		X			X			X		X		X			X			X		X	X		X	X				X							X
Trichuris_trichiura_3-4-7_(HVR-I_HVR-IV_tRNA)			X				X	X		X			X			X		X		X			X			X		X	X		X	X				X							X
Trichuris_trichiura_3-4-8_(HVR-I_HVR-IV_tRNA)			X					X		X			X			X		X		X			X			X		X	X		X	X				X							X
Trichuris_trichiura_3-4-9_(HVR-I_HVR-IV_tRNA)	X		X					X		X			X			X		X		X			X			X		X	X		X	X				X							X
Trichuris_trichiura_6-1-10_(HVR-I_HVR-IV_tRNA)			X					X		X			X			X		X		X			X			X			X		X	X				X							X
Trichuris_trichiura_6-1-2_(HVR-I_HVR-IV_tRNA)			X					X		X			X			X		X		X			X			X			X		X	X				X							X
Trichuris_trichiura_6-1-4_(HVR-I_HVR-IV_tRNA)	X		X					X		X			X			X		X		X			X			X		X	X		X	X				X							X
Trichuris_trichiura_6-1-6_(HVR-I_HVR-IV_tRNA)			X			X		X		X			X			X		X		X			X			X		X			X	X				X							X
Trichuris_trichiura_6-1-7_(HVR-I_HVR-IV_tRNA)	X		X					X		X			X			X		X		X			X			X		X	X		X	X				X							X
Trichuris_trichiura_6-1-8_(HVR-I_HVR-IV_tRNA)	X		X					X		X			X			X		X		X			X			X		X	X		X	X				X							X
Trichuris_trichiura_6-1-9_(tRNA)																																				X							X
Trichuris_trichiura_AN_DNK_COG_EN_ancient_DNA_ERR9805831_(HVR-I_HVR-IV_tRNA)	X		X					X		X			X			X		X		X	X		X			X		X	X		X	X				X							X
Trichuris_trichiura_isolate_A-KY368768.1_(tRNA)																																				X							X
Trichuris_trichiura_isolate_B-KY368769.1_(tRNA)																																				X							X
Trichuris_trichiura_isolate_Bit14-KY368765.1_(tRNA)																																				X							X
Trichuris_trichiura_isolate_lag937-KY368772.1_(tRNA)																																				X							X
Trichuris_trichiura_isolate_lag991-KY368771.1_(tRNA)																																				X							X
Trichuris_trichiura_isolate_SD10275-KBM3974-KY368773.1_(tRNA)																																				X							X
Trichuris_trichiura_isolate_SD1173-KBM3959-KY368770.1_(tRNA)																																				X							X
Trichuris_trichiura_isolate_Sn4044-KY368767.1_(tRNA)																																				X							X
Trichuris_trichiura_isolate_Sn759-KY368766.1_(tRNA)																																				X							X
Trichuris_trichiura_isolate_TMF31-MW448470.1_(tRNA)																																				X							X
Trichuris_trichiura_isolate_TPM1-MW448472.1_(tRNA)																																									X		X
Trichuris_trichiura_isolate_Zoo286-KY368774.1_(tRNA)																																				X							X
Trichuris_trichiura_MN_CHN_GUA_HS-worm-ERR9805779_(HVR-I_HVR-IV_tRNA)			X		X			X		X			X			X		X		X			X			X		X			X	X						X						X
Trichuris_trichiura_MN_CHN_GUA_HS-worm-ERR9805780_(HVR-I_HVR-IV_tRNA)	X		X					X		X			X			X		X		X			X			X		X			X	X			X									X
Trichuris_trichiura_MN_CHN_GUA_HS-worm-ERR9805781_(HVR-I_HVR-IV_tRNA)	X		X					X		X			X			X		X		X			X			X		X	X		X	X						X						X
Trichuris_trichiura_MN_CHN_GUA_HS-worm-ERR9805782_(HVR-I_HVR-IV_tRNA)	X		X					X		X			X			X		X		X			X			X		X	X		X	X			X									X
Trichuris_trichiura_MN_CHN_GUA_HS-worm-ERR9805783_(HVR-I_HVR-IV_tRNA)	X		X					X		X			X			X		X		X			X			X		X			X	X			X									X
Trichuris_trichiura_MN_DNK_COZ_PH-worm-ERR9805794_(HVR-I_HVR-IV_tRNA)	X		X					X		X			X			X		X		X			X			X		X	X		X	X				X							X
Trichuris_trichiura_MN_DNK_COZ_PH-worm-ERR9805795_(HVR-I_HVR-IV_tRNA)	X		X					X		X			X			X		X		X			X			X		X	X		X	X				X							X
Trichuris_trichiura_MN_HND_OLA_HS_worm_ERR9805803_(HVR-I_HVR-IV_tRNA)			X					X		X			X			X		X		X			X			X		X			X	X			X									X
Trichuris_trichiura_MN_HND_SAL_HS-worm-ERR9805805_(HVR-I_HVR-IV_tRNA)			X					X		X			X			X		X		X			X			X		X			X	X			X									X
Trichuris_trichiura_MN_UGA_DK_HS-worm-ERR9805811_(HVR-I_HVR-IV_tRNA)			X	X				X		X			X	X		X		X		X			X			X		X	X		X	X				X							X
Trichuris_trichiura_MN_UGA_DK_HS-worm-ERR9805812_(HVR-I_HVR-IV_tRNA)			X					X		X			X	X		X		X		X			X			X		X	X		X	X				X							X
Trichuris_trichiura_MN_UGA_DK_HS-worm-ERR9805813_(HVR-I_HVR-IV_tRNA)	X		X					X		X			X			X		X		X			X			X		X			X	X				X							X
Trichuris_trichiura_MN_UGA_KAB_HS_worm_ERR9805815_(HVR-I_HVR-IV_tRNA)			X					X		X			X			X		X		X			X			X		X	X		X	X				X							X
Trichuris_trichiura_MN_UGA_KAB_HS_worm_ERR9805816_(HVR-I_HVR-IV_tRNA)	X		X					X		X			X			X		X		X			X			X		X			X	X				X							X
Trichuris_trichiura_MN_UGA_KAB_HS_worm_ERR9805817_(HVR-I_HVR-IV_tRNA)			X					X		X			X			X		X		X			X			X		X	X		X	X				X							X
Trichuris_trichiura_MN_UGA_KAB_HS_worm_ERR9805819_(HVR-I_HVR-IV_tRNA)	X		X					X		X			X			X		X		X			X			X		X	X		X	X				X							X
Trichuris_trichiura_MN_UGA_KAB_HS_worm_ERR9805820_(HVR-I_HVR-IV_tRNA)			X					X		X			X			X		X		X			X			X		X			X	X				X							X
Trichuris_trichiura_MN_UGA_KAB_HS_worm_ERR9805821_(HVR-I_HVR-IV_tRNA)	X		X					X		X			X			X		X		X			X			X		X			X	X				X							X
Trichuris_trichiura_MN_UGA_KAB_HS_worm_ERR9805822_(HVR-I_HVR-IV_tRNA)	X		X					X		X			X			X		X		X			X			X		X			X	X				X							X
Trichuris_trichiura_MN_UGA_KAB_HS_worm-ERR9805814_(HVR-I_HVR-IV_tRNA)			X					X		X			X			X		X		X			X	X		X		X	X		X	X				X							X
Trichuris_trichiura_TTRE_PRJEB535_(HVR-I_HVR-IV_tRNA)												X	X			X		X		X			X			X		X			X		X		X									X
Trichuris_trichiura-AP017704.1_(tRNA)																																			X									X
Trichuris_trichiura-GU385218.1_(tRNA)																																			X									X
Trichuris_trichiura-KT449826.1_(tRNA)																																				X							X
Trichuris_trichiura-NC_017750.1_(tRNA)																																			X									X
Trichuris_trichiura-ON646012.1_(tRNA)																																			X									X
Trichuris_trichiura-ON682760.1_(tRNA)																																			X									X
Trichuris_trichiura-ON711246.1_(tRNA)																																			X									X
Vervet_fecal_1_tRNA_val_Type_1_(tRNA)																																				X							X
Vervet_fecal_1_tRNA_val_Type_2_(tRNA)																																				X							X
Vervet_fecal_10_tRNA_val_Type_1_(tRNA)																																				X							X
Vervet_fecal_10_tRNA_val_Type_2_(tRNA)																																				X							X
Vervet_fecal_12_(HVR-I_HVR-IV_tRNA)			X					X		X	X		X			X		X		X			X			X		X	X		X	X				X							X
Vervet_fecal_15_tRNA_val_(tRNA)																																				X							X
Vervet_fecal_2_tRNA_val_Type_1_(tRNA)																																				X							X
Vervet_fecal_2_tRNA_val_Type_2_(tRNA)																																				X							X
Vervet_fecal_27_(HVR-I_HVR-IV_tRNA)	X		X					X		X			X			X		X		X			X			X		X			X	X				X							X
Vervet_fecal_28_tRNA_val_Type_1_(tRNA)																																				X							X
Vervet_fecal_28_tRNA_val_Type_2_(tRNA)																																				X							X
Vervet_fecal_29_tRNA_val_Type_1_(tRNA)																																				X							X
Vervet_fecal_29_tRNA_val_Type_2_(tRNA)																																				X							X
Vervet_fecal_3_tRNA_val_(tRNA)																																				X							X
Vervet_fecal_30_tRNA_val_Type_1_(tRNA)																																				X							X
Vervet_fecal_30_tRNA_val_Type_2_(tRNA)																																				X							X
Vervet_fecal_33_tRNA_val_(tRNA)																																				X							X
Vervet_fecal_34_tRNA_val_(tRNA)																																				X							X
Vervet_fecal_4_tRNA_val_Type_1_(tRNA)																																				X							X
Vervet_fecal_4_tRNA_val_Type_2_(tRNA)																																				X							X
Vervet_fecal_5_tRNA_val_Type_1_(tRNA)																																				X							X
Vervet_fecal_5_tRNA_val_Type_2_(tRNA)																																				X							X
Vervet_fecal_6_tRNA_val_(tRNA)																																				X							X
Vervet_fecal_7_tRNA_val_Type_1_(tRNA)																																				X							X
Vervet_fecal_7tRNA_val_Type_2_(tRNA)																																				X							X
Vervet_fecal_8_tRNA_val_(tRNA)																																				X							X
[truncated: 267 more columns]

## Sheet: Tab B. Heuristic_matrix
	Trichuris_incognita-PQ571571.1_(tRNA)	Trichuris_incognita-PQ571572.1_(tRNA)	Trichuris_incognita-PQ571573.1_(tRNA)	Trichuris_incognita-PQ571574.1_(tRNA)	Trichuris_incognita-PQ571575.1_(tRNA)	Trichuris_incognita-PQ571576.1_(tRNA)	Trichuris_incognita-PQ571577.1_(tRNA)	Trichuris_incognita-PQ571578.1_(tRNA)	Trichuris_muris_RMUE_PRJEB126_(HVR-I_HVR-IV_tRNA)	Trichuris_sp._GHL-2013-KC461179.1_(tRNA)	Trichuris_sp._TMM5-MW448471.1_(tRNA)	Trichuris_sp._TTB1-KT449824.1_(tRNA)	Trichuris_sp._TTB2-KT449825.1_(tRNA)	Trichuris_suis-GU070737.1_(tRNA)	Trichuris_suis-KT449822.1_(tRNA)	Trichuris_suis-KT449823.1_(tRNA)	Trichuris_suis-NC_017747.1_(tRNA)	Trichuris_trichiura_10-5-1_(HVR-I_HVR-IV_tRNA)	Trichuris_trichiura_10-5-10_(HVR-I_HVR-IV_tRNA)	Trichuris_trichiura_10-5-11_(HVR-I_HVR-IV_tRNA)	Trichuris_trichiura_10-5-12_(HVR-I_HVR-IV_tRNA)	Trichuris_trichiura_10-5-2_(HVR-I_HVR-IV_tRNA)	Trichuris_trichiura_10-5-3_(HVR-I_HVR-IV_tRNA)	Trichuris_trichiura_10-5-4_(HVR-I_HVR-IV_tRNA)	Trichuris_trichiura_10-5-5_(HVR-I_HVR-IV_tRNA)	Trichuris_trichiura_10-5-6_(HVR-I_HVR-IV_tRNA)	Trichuris_trichiura_10-5-7_(HVR-I_HVR-IV_tRNA)	Trichuris_trichiura_10-5-8_(HVR-I_HVR-IV_tRNA)	Trichuris_trichiura_10-5-9_(HVR-I_HVR-IV_tRNA)	Trichuris_trichiura_3-4-1_(HVR-I_HVR-IV_tRNA)	Trichuris_trichiura_3-4-10_(HVR-I_HVR-IV_tRNA)	Trichuris_trichiura_3-4-11_(HVR-I_HVR-IV_tRNA)	Trichuris_trichiura_3-4-12_(HVR-I_HVR-IV_tRNA)	Trichuris_trichiura_3-4-13_(HVR-I_HVR-IV_tRNA)	Trichuris_trichiura_3-4-2_(HVR-I_HVR-IV_tRNA)	Trichuris_trichiura_3-4-3_(HVR-I_HVR-IV_tRNA)	Trichuris_trichiura_3-4-4_(HVR-I_HVR-IV_tRNA)	Trichuris_trichiura_3-4-5_(HVR-I_HVR-IV_tRNA)	Trichuris_trichiura_3-4-6_(HVR-I_HVR-IV_tRNA)	Trichuris_trichiura_3-4-7_(HVR-I_HVR-IV_tRNA)	Trichuris_trichiura_3-4-8_(HVR-I_HVR-IV_tRNA)	Trichuris_trichiura_3-4-9_(HVR-I_HVR-IV_tRNA)	Trichuris_trichiura_6-1-10_(HVR-I_HVR-IV_tRNA)	Trichuris_trichiura_6-1-2_(HVR-I_HVR-IV_tRNA)	Trichuris_trichiura_6-1-4_(HVR-I_HVR-IV_tRNA)	Trichuris_trichiura_6-1-6_(HVR-I_HVR-IV_tRNA)	Trichuris_trichiura_6-1-7_(HVR-I_HVR-IV_tRNA)	Trichuris_trichiura_6-1-8_(HVR-I_HVR-IV_tRNA)	Trichuris_trichiura_6-1-9_(tRNA)
Trichuris_incognita-PQ571571.1_(tRNA)	0.0151032	0.14643	0.103568	0.103568	0.103568	0.134712	0.103568	0.103568	0.894592	0.897922	0.903603	0.914158	0.914158	0.912863	0.912863	0.912863	0.912863	0.914158	0.914158	0.907014	0.914158	0.914158	0.914158	0.914158	0.907014	0.914158	0.914158	0.914158	0.914158	0.907014	0.914158	0.914158	0.914158	0.914158	0.914158	0.914158	0.914158	0.914158	0.914158	0.914158	0.914158	0.914158	0.914158	0.914158	0.914158	0.914158	0.914158	0.914158	0.914368
Trichuris_incognita-PQ571572.1_(tRNA)	0.14643	0.0151035	0.0796503	0.0796503	0.0796503	0.110795	0.0796503	0.0796503	0.894592	0.897922	0.903603	0.914158	0.914158	0.912863	0.912863	0.912863	0.912863	0.914158	0.914158	0.907014	0.914158	0.914158	0.914158	0.914158	0.907014	0.914158	0.914158	0.914158	0.914158	0.907014	0.914158	0.914158	0.914158	0.914158	0.914158	0.914158	0.914158	0.914158	0.914158	0.914158	0.914158	0.914158	0.914158	0.914158	0.914158	0.914158	0.914158	0.914158	0.914368
Trichuris_incognita-PQ571573.1_(tRNA)	0.103568	0.0796503	0.0151038	0.0367886	0.0367886	0.0679329	0.0367886	0.0367886	0.894592	0.897922	0.903603	0.914158	0.914158	0.912863	0.912863	0.912863	0.912863	0.914158	0.914158	0.907014	0.914158	0.914158	0.914158	0.914158	0.907014	0.914158	0.914158	0.914158	0.914158	0.907014	0.914158	0.914158	0.914158	0.914158	0.914158	0.914158	0.914158	0.914158	0.914158	0.914158	0.914158	0.914158	0.914158	0.914158	0.914158	0.914158	0.914158	0.914158	0.914368
Trichuris_incognita-PQ571574.1_(tRNA)	0.103568	0.0796503	0.0367886	0.0151039	0.0367886	0.0679329	0.0367886	0.0367886	0.894592	0.897922	0.903603	0.914158	0.914158	0.912863	0.912863	0.912863	0.912863	0.914158	0.914158	0.907014	0.914158	0.914158	0.914158	0.914158	0.907014	0.914158	0.914158	0.914158	0.914158	0.907014	0.914158	0.914158	0.914158	0.914158	0.914158	0.914158	0.914158	0.914158	0.914158	0.914158	0.914158	0.914158	0.914158	0.914158	0.914158	0.914158	0.914158	0.914158	0.914368
Trichuris_incognita-PQ571575.1_(tRNA)	0.103568	0.0796503	0.0367886	0.0367886	0.0151041	0.0679329	0.0367886	0.0367886	0.894592	0.897922	0.903603	0.914158	0.914158	0.912863	0.912863	0.912863	0.912863	0.914158	0.914158	0.907014	0.914158	0.914158	0.914158	0.914158	0.907014	0.914158	0.914158	0.914158	0.914158	0.907014	0.914158	0.914158	0.914158	0.914158	0.914158	0.914158	0.914158	0.914158	0.914158	0.914158	0.914158	0.914158	0.914158	0.914158	0.914158	0.914158	0.914158	0.914158	0.914368
Trichuris_incognita-PQ571576.1_(tRNA)	0.134712	0.110795	0.0679329	0.0679329	0.0679329	0.0151041	0.0679329	0.0679329	0.894592	0.897922	0.903603	0.914158	0.914158	0.912863	0.912863	0.912863	0.912863	0.914158	0.914158	0.907014	0.914158	0.914158	0.914158	0.914158	0.907014	0.914158	0.914158	0.914158	0.914158	0.907014	0.914158	0.914158	0.914158	0.914158	0.914158	0.914158	0.914158	0.914158	0.914158	0.914158	0.914158	0.914158	0.914158	0.914158	0.914158	0.914158	0.914158	0.914158	0.914368
Trichuris_incognita-PQ571577.1_(tRNA)	0.103568	0.0796503	0.0367886	0.0367886	0.0367886	0.0679329	0.0151044	0.0367886	0.894592	0.897922	0.903603	0.914158	0.914158	0.912863	0.912863	0.912863	0.912863	0.914158	0.914158	0.907014	0.914158	0.914158	0.914158	0.914158	0.907014	0.914158	0.914158	0.914158	0.914158	0.907014	0.914158	0.914158	0.914158	0.914158	0.914158	0.914158	0.914158	0.914158	0.914158	0.914158	0.914158	0.914158	0.914158	0.914158	0.914158	0.914158	0.914158	0.914158	0.914368
Trichuris_incognita-PQ571578.1_(tRNA)	0.103568	0.0796503	0.0367886	0.0367886	0.0367886	0.0679329	0.0367886	0.0151045	0.894592	0.897922	0.903603	0.914158	0.914158	0.912863	0.912863	0.912863	0.912863	0.914158	0.914158	0.907014	0.914158	0.914158	0.914158	0.914158	0.907014	0.914158	0.914158	0.914158	0.914158	0.907014	0.914158	0.914158	0.914158	0.914158	0.914158	0.914158	0.914158	0.914158	0.914158	0.914158	0.914158	0.914158	0.914158	0.914158	0.914158	0.914158	0.914158	0.914158	0.914368
Trichuris_muris_RMUE_PRJEB126_(HVR-I_HVR-IV_tRNA)	0.894592	0.894592	0.894592	0.894592	0.894592	0.894592	0.894592	0.894592	0	0.915715	0.940895	0.931951	0.931951	0.940895	0.940895	0.940895	0.940895	0.9982	0.9982	1	0.9982	0.9982	0.9982	0.9982	1	0.9982	0.9982	0.9982	0.9982	1	0.9982	0.9982	0.9982	0.9982	0.9982	0.9982	0.9982	0.9982	0.9982	0.9982	0.9982	0.9982	0.9982	0.9982	0.9982	0.9982	0.9982	0.9982	0.997977
Trichuris_sp._GHL-2013-KC461179.1_(tRNA)	0.897922	0.897922	0.897922	0.897922	0.897922	0.897922	0.897922	0.897922	0.915715	0.0227671	0.854071	0.821275	0.841392	0.884726	0.884726	0.884726	0.884726	0.847489	0.847489	0.849289	0.847489	0.847489	0.847489	0.847489	0.849289	0.847489	0.847489	0.847489	0.847489	0.849289	0.847489	0.847489	0.847489	0.847489	0.847489	0.847489	0.847489	0.847489	0.847489	0.847489	0.847489	0.847489	0.847489	0.847489	0.847489	0.847489	0.847489	0.847489	0.847699
Trichuris_sp._TMM5-MW448471.1_(tRNA)	0.903603	0.903603	0.903603	0.903603	0.903603	0.903603	0.903603	0.903603	0.940895	0.854071	0.0173876	0.870306	0.788496	0.907082	0.907082	0.907082	0.907082	0.89652	0.89652	0.889376	0.862729	0.89652	0.89652	0.89652	0.889376	0.89652	0.89652	0.89652	0.89652	0.889376	0.89652	0.89652	0.89652	0.89652	0.89652	0.89652	0.89652	0.89652	0.89652	0.89652	0.89652	0.89652	0.89652	0.89652	0.89652	0.89652	0.89652	0.89652	0.896731
Trichuris_sp._TTB1-KT449824.1_(tRNA)	0.914158	0.914158	0.914158	0.914158	0.914158	0.914158	0.914158	0.914158	0.931951	0.821275	0.870306	0.0706502	0.885377	0.940895	0.940895	0.940895	0.940895	0.103577	0.16134	0.3731	0.170969	0.103577	0.103577	0.103577	0.138288	0.261531	0.261531	0.165025	0.138057	0.1349	0.103577	0.103577	0.318029	0.139392	0.103577	0.103577	0.149131	0.103577	0.103577	0.261531	0.103577	0.103577	0.103577	0.433031	0.103577	0.103577	0.136488	0.130173	0.103788
Trichuris_sp._TTB2-KT449825.1_(tRNA)	0.914158	0.914158	0.914158	0.914158	0.914158	0.914158	0.914158	0.914158	0.931951	0.841392	0.788496	0.885377	0.0168469	0.917636	0.917636	0.917636	0.917636	0.911591	0.911591	0.913391	0.911591	0.911591	0.911591	0.911591	0.913391	0.911591	0.911591	0.911591	0.911591	0.913391	0.911591	0.911591	0.911591	0.911591	0.911591	0.911591	0.911591	0.911591	0.911591	0.911591	0.911591	0.911591	0.911591	0.911591	0.911591	0.911591	0.911591	0.911591	0.911801
Trichuris_suis-GU070737.1_(tRNA)	0.912863	0.912863	0.912863	0.912863	0.912863	0.912863	0.912863	0.912863	0.940895	0.884726	0.907082	0.940895	0.917636	0.0107111	0.578966	0.289708	0.0174242	0.940895	0.940895	0.933751	0.940895	0.940895	0.940895	0.940895	0.933751	0.940895	0.940895	0.940895	0.940895	0.933751	0.940895	0.940895	0.940895	0.940895	0.940895	0.940895	0.940895	0.940895	0.940895	0.940895	0.940895	0.940895	0.940895	0.940895	0.940895	0.940895	0.940895	0.940895	0.941105
Trichuris_suis-KT449822.1_(tRNA)	0.912863	0.912863	0.912863	0.912863	0.912863	0.912863	0.912863	0.912863	0.940895	0.884726	0.907082	0.940895	0.917636	0.578966	0.0107113	0.517908	0.578966	0.940895	0.940895	0.933751	0.940895	0.940895	0.940895	0.940895	0.933751	0.940895	0.940895	0.940895	0.940895	0.933751	0.940895	0.940895	0.940895	0.940895	0.940895	0.940895	0.940895	0.940895	0.940895	0.940895	0.940895	0.940895	0.940895	0.940895	0.940895	0.940895	0.940895	0.940895	0.941105
Trichuris_suis-KT449823.1_(tRNA)	0.912863	0.912863	0.912863	0.912863	0.912863	0.912863	0.912863	0.912863	0.940895	0.884726	0.907082	0.940895	0.917636	0.289708	0.517908	0.0107115	0.289708	0.940895	0.940895	0.933751	0.940895	0.940895	0.940895	0.940895	0.933751	0.940895	0.940895	0.940895	0.940895	0.933751	0.940895	0.940895	0.940895	0.940895	0.940895	0.940895	0.940895	0.940895	0.940895	0.940895	0.940895	0.940895	0.940895	0.940895	0.940895	0.940895	0.940895	0.940895	0.941105
Trichuris_suis-NC_017747.1_(tRNA)	0.912863	0.912863	0.912863	0.912863	0.912863	0.912863	0.912863	0.912863	0.940895	0.884726	0.907082	0.940895	0.917636	0.0174242	0.578966	0.289708	0.0107117	0.940895	0.940895	0.933751	0.940895	0.940895	0.940895	0.940895	0.933751	0.940895	0.940895	0.940895	0.940895	0.933751	0.940895	0.940895	0.940895	0.940895	0.940895	0.940895	0.940895	0.940895	0.940895	0.940895	0.940895	0.940895	0.940895	0.940895	0.940895	0.940895	0.940895	0.940895	0.941105
Trichuris_trichiura_10-5-1_(HVR-I_HVR-IV_tRNA)	0.914158	0.914158	0.914158	0.914158	0.914158	0.914158	0.914158	0.914158	0.9982	0.847489	0.89652	0.103577	0.911591	0.940895	0.940895	0.940895	0.940895	0.0709375	0.1287	0.34046	0.138329	0.0709375	0.0709375	0.0709375	0.105648	0.228891	0.228891	0.132385	0.105417	0.106086	0.0709375	0.0747633	0.285389	0.106752	0.0709375	0.0709375	0.116491	0.0747633	0.0828323	0.240786	0.0760878	0.0709375	0.0776852	0.407139	0.0709375	0.086658	0.103848	0.097533	0.0746577
Trichuris_trichiura_10-5-10_(HVR-I_HVR-IV_tRNA)	0.914158	0.914158	0.914158	0.914158	0.914158	0.914158	0.914158	0.914158	0.9982	0.847489	0.89652	0.16134	0.911591	0.940895	0.940895	0.940895	0.940895	0.1287	0.0665648	0.398223	0.196092	0.1287	0.1287	0.1287	0.163411	0.286654	0.286654	0.190148	0.16318	0.163849	0.1287	0.132526	0.343152	0.164515	0.1287	0.1287	0.174254	0.132526	0.140595	0.298548	0.133851	0.1287	0.135448	0.464902	0.1287	0.144421	0.161611	0.155296	0.132421
Trichuris_trichiura_10-5-11_(HVR-I_HVR-IV_tRNA)	0.907014	0.907014	0.907014	0.907014	0.907014	0.907014	0.907014	0.907014	1	0.849289	0.889376	0.3731	0.913391	0.933751	0.933751	0.933751	0.933751	0.34046	0.398223	0.0603957	0.372037	0.34046	0.34046	0.34046	0.37337	0.242738	0.242738	0.401908	0.304389	0.373808	0.34046	0.344286	0.299236	0.303055	0.34046	0.34046	0.293592	0.344286	0.352355	0.254633	0.34561	0.34046	0.347208	0.130842	0.34046	0.35618	0.37337	0.367055	0.344194
Trichuris_trichiura_10-5-12_(HVR-I_HVR-IV_tRNA)	0.914158	0.914158	0.914158	0.914158	0.914158	0.914158	0.914158	0.914158	0.9982	0.847489	0.862729	0.170969	0.911591	0.940895	0.940895	0.940895	0.940895	0.138329	0.196092	0.372037	0.0671327	0.138329	0.138329	0.138329	0.17304	0.296282	0.296282	0.199777	0.172809	0.173478	0.138329	0.142155	0.35278	0.138329	0.138329	0.138329	0.183882	0.142155	0.150224	0.308177	0.143479	0.138329	0.145077	0.438716	0.138329	0.154049	0.17124	0.164924	0.142049
Trichuris_trichiura_10-5-2_(HVR-I_HVR-IV_tRNA)	0.914158	0.914158	0.914158	0.914158	0.914158	0.914158	0.914158	0.914158	0.9982	0.847489	0.89652	0.103577	0.911591	0.940895	0.940895	0.940895	0.940895	0.0709375	0.1287	0.34046	0.138329	0.0709375	0.0709375	0.0709375	0.105648	0.228891	0.228891	0.132385	0.105417	0.106086	0.0709375	0.0747633	0.285389	0.106752	0.0709375	0.0709375	0.116491	0.0747633	0.0828323	0.240786	0.0760878	0.0709375	0.0776852	0.407139	0.0709375	0.086658	0.103848	0.097533	0.0746577
Trichuris_trichiura_10-5-3_(HVR-I_HVR-IV_tRNA)	0.914158	0.914158	0.914158	0.914158	0.914158	0.914158	0.914158	0.914158	0.9982	0.847489	0.89652	0.103577	0.911591	0.940895	0.940895	0.940895	0.940895	0.0709375	0.1287	0.34046	0.138329	0.0709375	0.0709375	0.0709375	0.105648	0.228891	0.228891	0.132385	0.105417	0.106086	0.0709375	0.0747633	0.285389	0.106752	0.0709375	0.0709375	0.116491	0.0747633	0.0828323	0.240786	0.0760878	0.0709375	0.0776852	0.407139	0.0709375	0.086658	0.103848	0.097533	0.0746577
Trichuris_trichiura_10-5-4_(HVR-I_HVR-IV_tRNA)	0.914158	0.914158	0.914158	0.914158	0.914158	0.914158	0.914158	0.914158	0.9982	0.847489	0.89652	0.103577	0.911591	0.940895	0.940895	0.940895	0.940895	0.0709375	0.1287	0.34046	0.138329	0.0709375	0.0709375	0.0709375	0.105648	0.228891	0.228891	0.132385	0.105417	0.106086	0.0709375	0.0747633	0.285389	0.106752	0.0709375	0.0709375	0.116491	0.0747633	0.0828323	0.240786	0.0760878	0.0709375	0.0776852	0.407139	0.0709375	0.086658	0.103848	0.097533	0.0746577
Trichuris_trichiura_10-5-5_(HVR-I_HVR-IV_tRNA)	0.907014	0.907014	0.907014	0.907014	0.907014	0.907014	0.907014	0.907014	1	0.849289	0.889376	0.138288	0.913391	0.933751	0.933751	0.933751	0.933751	0.105648	0.163411	0.37337	0.17304	0.105648	0.105648	0.105648	0.0684619	0.263601	0.263601	0.167096	0.140128	0.138997	0.105648	0.109474	0.3201	0.141462	0.105648	0.105648	0.151201	0.109474	0.117543	0.275496	0.110798	0.105648	0.112396	0.408939	0.105648	0.121369	0.105648	0.132244	0.109382
Trichuris_trichiura_10-5-6_(HVR-I_HVR-IV_tRNA)	0.914158	0.914158	0.914158	0.914158	0.914158	0.914158	0.914158	0.914158	0.9982	0.847489	0.89652	0.261531	0.911591	0.940895	0.940895	0.940895	0.940895	0.228891	0.286654	0.242738	0.296282	0.228891	0.228891	0.228891	0.263601	0.0648574	0.0648574	0.258414	0.26337	0.264039	0.228891	0.232716	0.155742	0.264705	0.228891	0.228891	0.182023	0.232716	0.240786	0.0767522	0.234041	0.228891	0.235638	0.309417	0.228891	0.244611	0.261801	0.255486	0.232611
Trichuris_trichiura_10-5-7_(HVR-I_HVR-IV_tRNA)	0.914158	0.914158	0.914158	0.914158	0.914158	0.914158	0.914158	0.914158	0.9982	0.847489	0.89652	0.261531	0.911591	0.940895	0.940895	0.940895	0.940895	0.228891	0.286654	0.242738	0.296282	0.228891	0.228891	0.228891	0.263601	0.0648574	0.0648574	0.258414	0.26337	0.264039	0.228891	0.232716	0.155742	0.264705	0.228891	0.228891	0.182023	0.232716	0.240786	0.0767522	0.234041	0.228891	0.235638	0.309417	0.228891	0.244611	0.261801	0.255486	0.232611
Trichuris_trichiura_10-5-8_(HVR-I_HVR-IV_tRNA)	0.914158	0.914158	0.914158	0.914158	0.914158	0.914158	0.914158	0.914158	0.9982	0.847489	0.89652	0.165025	0.911591	0.940895	0.940895	0.940895	0.940895	0.132385	0.190148	0.401908	0.199777	0.132385	0.132385	0.132385	0.167096	0.258414	0.258414	0.0662971	0.166865	0.106309	0.132385	0.136211	0.314912	0.1682	0.132385	0.132385	0.177939	0.136211	0.14428	0.270308	0.137536	0.132385	0.139133	0.468587	0.132385	0.148106	0.165296	0.158981	0.136106
Trichuris_trichiura_10-5-9_(HVR-I_HVR-IV_tRNA)	0.914158	0.914158	0.914158	0.914158	0.914158	0.914158	0.914158	0.914158	0.9982	0.847489	0.89652	0.138057	0.911591	0.940895	0.940895	0.940895	0.940895	0.105417	0.16318	0.304389	0.172809	0.105417	0.105417	0.105417	0.140128	0.26337	0.26337	0.166865	0.0693463	0.140566	0.105417	0.109243	0.319869	0.141231	0.105417	0.105417	0.15097	0.109243	0.117312	0.275265	0.110567	0.105417	0.112165	0.371068	0.105417	0.121138	0.138328	0.132013	0.109137
Trichuris_trichiura_3-4-1_(HVR-I_HVR-IV_tRNA)	0.907014	0.907014	0.907014	0.907014	0.907014	0.907014	0.907014	0.907014	1	0.849289	0.889376	0.1349	0.913391	0.933751	0.933751	0.933751	0.933751	0.106086	0.163849	0.373808	0.173478	0.106086	0.106086	0.106086	0.138997	0.264039	0.264039	0.106309	0.140566	0.0719094	0.106086	0.105579	0.320538	0.1419	0.106086	0.106086	0.151639	0.105579	0.117981	0.275934	0.111236	0.106086	0.128078	0.457532	0.106086	0.117474	0.138997	0.132682	0.109127
Trichuris_trichiura_3-4-10_(HVR-I_HVR-IV_tRNA)	0.914158	0.914158	0.914158	0.914158	0.914158	0.914158	0.914158	0.914158	0.9982	0.847489	0.89652	0.103577	0.911591	0.940895	0.940895	0.940895	0.940895	0.0709375	0.1287	0.34046	0.138329	0.0709375	0.0709375	0.0709375	0.105648	0.228891	0.228891	0.132385	0.105417	0.106086	0.0709375	0.0747633	0.285389	0.106752	0.0709375	0.0709375	0.116491	0.0747633	0.0828323	0.240786	0.0760878	0.0709375	0.0776852	0.407139	0.0709375	0.086658	0.103848	0.097533	0.0746577
Trichuris_trichiura_3-4-11_(HVR-I_HVR-IV_tRNA)	0.914158	0.914158	0.914158	0.914158	0.914158	0.914158	0.914158	0.914158	0.9982	0.847489	0.89652	0.103577	0.911591	0.940895	0.940895	0.940895	0.940895	0.0747633	0.132526	0.344286	0.142155	0.0747633	0.0747633	0.0747633	0.109474	0.232716	0.232716	0.136211	0.109243	0.105579	0.0747633	0.0742565	0.289215	0.110578	0.0747633	0.0747633	0.120316	0.0742565	0.086658	0.244611	0.0799135	0.0747633	0.0967552	0.426209	0.0747633	0.0861513	0.107674	0.101359	0.0777901
Trichuris_trichiura_3-4-12_(HVR-I_HVR-IV_tRNA)	0.914158	0.914158	0.914158	0.914158	0.914158	0.914158	0.914158	0.914158	0.9982	0.847489	0.89652	0.318029	0.911591	0.940895	0.940895	0.940895	0.940895	0.285389	0.343152	0.299236	0.35278	0.285389	0.285389	0.285389	0.3201	0.155742	0.155742	0.314912	0.319869	0.320538	0.285389	0.289215	0.0605715	0.321203	0.285389	0.285389	0.238521	0.289215	0.297284	0.167637	0.290539	0.285389	0.292137	0.365915	0.285389	0.301109	0.318299	0.285389	0.289109
Trichuris_trichiura_3-4-13_(HVR-I_HVR-IV_tRNA)	0.914158	0.914158	0.914158	0.914158	0.914158	0.914158	0.914158	0.914158	0.9982	0.847489	0.89652	0.139392	0.911591	0.940895	0.940895	0.940895	0.940895	0.106752	0.164515	0.303055	0.138329	0.106752	0.106752	0.106752	0.141462	0.264705	0.264705	0.1682	0.141231	0.1419	0.106752	0.110578	0.321203	0.0693472	0.106752	0.106752	0.152305	0.110578	0.118647	0.2766	0.111902	0.106752	0.113499	0.369734	0.106752	0.122472	0.139662	0.133347	0.110472
Trichuris_trichiura_3-4-2_(HVR-I_HVR-IV_tRNA)	0.914158	0.914158	0.914158	0.914158	0.914158	0.914158	0.914158	0.914158	0.9982	0.847489	0.89652	0.103577	0.911591	0.940895	0.940895	0.940895	0.940895	0.0709375	0.1287	0.34046	0.138329	0.0709375	0.0709375	0.0709375	0.105648	0.228891	0.228891	0.132385	0.105417	0.106086	0.0709375	0.0747633	0.285389	0.106752	0.0709375	0.0709375	0.116491	0.0747633	0.0828323	0.240786	0.0760878	0.0709375	0.0776852	0.407139	0.0709375	0.086658	0.103848	0.097533	0.0746577
Trichuris_trichiura_3-4-3_(HVR-I_HVR-IV_tRNA)	0.914158	0.914158	0.914158	0.914158	0.914158	0.914158	0.914158	0.914158	0.9982	0.847489	0.89652	0.103577	0.911591	0.940895	0.940895	0.940895	0.940895	0.0709375	0.1287	0.34046	0.138329	0.0709375	0.0709375	0.0709375	0.105648	0.228891	0.228891	0.132385	0.105417	0.106086	0.0709375	0.0747633	0.285389	0.106752	0.0709375	0.0709375	0.116491	0.0747633	0.0828323	0.240786	0.0760878	0.0709375	0.0776852	0.407139	0.0709375	0.086658	0.103848	0.097533	0.0746577
Trichuris_trichiura_3-4-4_(HVR-I_HVR-IV_tRNA)	0.914158	0.914158	0.914158	0.914158	0.914158	0.914158	0.914158	0.914158	0.9982	0.847489	0.89652	0.149131	0.911591	0.940895	0.940895	0.940895	0.940895	0.116491	0.174254	0.293592	0.183882	0.116491	0.116491	0.116491	0.151201	0.182023	0.182023	0.177939	0.15097	0.151639	0.116491	0.120316	0.238521	0.152305	0.116491	0.116491	0.0696226	0.120316	0.128385	0.193917	0.121641	0.116491	0.123238	0.360271	0.116491	0.132211	0.149401	0.143086	0.120211
Trichuris_trichiura_3-4-5_(HVR-I_HVR-IV_tRNA)	0.914158	0.914158	0.914158	0.914158	0.914158	0.914158	0.914158	0.914158	0.9982	0.847489	0.89652	0.103577	0.911591	0.940895	0.940895	0.940895	0.940895	0.0747633	0.132526	0.344286	0.142155	0.0747633	0.0747633	0.0747633	0.109474	0.232716	0.232716	0.136211	0.109243	0.105579	0.0747633	0.0742565	0.289215	0.110578	0.0747633	0.0747633	0.120316	0.0742565	0.086658	0.244611	0.0799135	0.0747633	0.0967552	0.426209	0.0747633	0.0861513	0.107674	0.101359	0.0777901
Trichuris_trichiura_3-4-6_(HVR-I_HVR-IV_tRNA)	0.914158	0.914158	0.914158	0.914158	0.914158	0.914158	0.914158	0.914158	0.9982	0.847489	0.89652	0.103577	0.911591	0.940895	0.940895	0.940895	0.940895	0.0828323	0.140595	0.352355	0.150224	0.0828323	0.0828323	0.0828323	0.117543	0.240786	0.240786	0.14428	0.117312	0.117981	0.0828323	0.086658	0.297284	0.118647	0.0828323	0.0828323	0.128385	0.086658	0.0693432	0.227296	0.0760878	0.0828323	0.0776852	0.407139	0.0828323	0.086658	0.115743	0.109428	0.0818226
Trichuris_trichiura_3-4-7_(HVR-I_HVR-IV_tRNA)	0.914158	0.914158	0.914158	0.914158	0.914158	0.914158	0.914158	0.914158	0.9982	0.847489	0.89652	0.261531	0.911591	0.940895	0.940895	0.940895	0.940895	0.240786	0.298548	0.254633	0.308177	0.240786	0.240786	0.240786	0.275496	0.0767522	0.0767522	0.270308	0.275265	0.275934	0.240786	0.244611	0.167637	0.2766	0.240786	0.240786	0.193917	0.244611	0.227296	0.0632631	0.234041	0.240786	0.235638	0.309417	0.240786	0.244611	0.273696	0.267381	0.239776
Trichuris_trichiura_3-4-8_(HVR-I_HVR-IV_tRNA)	0.914158	0.914158	0.914158	0.914158	0.914158	0.914158	0.914158	0.914158	0.9982	0.847489	0.89652	0.103577	0.911591	0.940895	0.940895	0.940895	0.940895	0.0760878	0.133851	0.34561	0.143479	0.0760878	0.0760878	0.0760878	0.110798	0.234041	0.234041	0.137536	0.110567	0.111236	0.0760878	0.0799135	0.290539	0.111902	0.0760878	0.0760878	0.121641	0.0799135	0.0760878	0.234041	0.0758447	0.0760878	0.0774422	0.406896	0.0760878	0.0799135	0.108998	0.102683	0.0771852
Trichuris_trichiura_3-4-9_(HVR-I_HVR-IV_tRNA)	0.914158	0.914158	0.914158	0.914158	0.914158	0.914158	0.914158	0.914158	0.9982	0.847489	0.89652	0.103577	0.911591	0.940895	0.940895	0.940895	0.940895	0.0709375	0.1287	0.34046	0.138329	0.0709375	0.0709375	0.0709375	0.105648	0.228891	0.228891	0.132385	0.105417	0.106086	0.0709375	0.0747633	0.285389	0.106752	0.0709375	0.0709375	0.116491	0.0747633	0.0828323	0.240786	0.0760878	0.0709375	0.0776852	0.407139	0.0709375	0.086658	0.103848	0.097533	0.0746577
Trichuris_trichiura_6-1-10_(HVR-I_HVR-IV_tRNA)	0.914158	0.914158	0.914158	0.914158	0.914158	0.914158	0.914158	0.914158	0.9982	0.847489	0.89652	0.103577	0.911591	0.940895	0.940895	0.940895	0.940895	0.0776852	0.135448	0.347208	0.145077	0.0776852	0.0776852	0.0776852	0.112396	0.235638	0.235638	0.139133	0.112165	0.128078	0.0776852	0.0967552	0.292137	0.113499	0.0776852	0.0776852	0.123238	0.0967552	0.0776852	0.235638	0.0774422	0.0776852	0.0760871	0.405541	0.0776852	0.0967552	0.110596	0.104281	0.0830327
Trichuris_trichiura_6-1-2_(HVR-I_HVR-IV_tRNA)	0.914158	0.914158	0.914158	0.914158	0.914158	0.914158	0.914158	0.914158	0.9982	0.847489	0.89652	0.433031	0.911591	0.940895	0.940895	0.940895	0.940895	0.407139	0.464902	0.130842	0.438716	0.407139	0.407139	0.407139	0.408939	0.309417	0.309417	0.468587	0.371068	0.457532	0.407139	0.426209	0.365915	0.369734	0.407139	0.407139	0.360271	0.426209	0.407139	0.309417	0.406896	0.407139	0.405541	0.0610815	0.407139	0.426209	0.407139	0.433734	0.412486
Trichuris_trichiura_6-1-4_(HVR-I_HVR-IV_tRNA)	0.914158	0.914158	0.914158	0.914158	0.914158	0.914158	0.914158	0.914158	0.9982	0.847489	0.89652	0.103577	0.911591	0.940895	0.940895	0.940895	0.940895	0.0709375	0.1287	0.34046	0.138329	0.0709375	0.0709375	0.0709375	0.105648	0.228891	0.228891	0.132385	0.105417	0.106086	0.0709375	0.0747633	0.285389	0.106752	0.0709375	0.0709375	0.116491	0.0747633	0.0828323	0.240786	0.0760878	0.0709375	0.0776852	0.407139	0.0709375	0.086658	0.103848	0.097533	0.0746577
Trichuris_trichiura_6-1-6_(HVR-I_HVR-IV_tRNA)	0.914158	0.914158	0.914158	0.914158	0.914158	0.914158	0.914158	0.914158	0.9982	0.847489	0.89652	0.103577	0.911591	0.940895	0.940895	0.940895	0.940895	0.086658	0.144421	0.35618	0.154049	0.086658	0.086658	0.086658	0.121369	0.244611	0.244611	0.148106	0.121138	0.117474	0.086658	0.0861513	0.301109	0.122472	0.086658	0.086658	0.132211	0.0861513	0.086658	0.244611	0.0799135	0.086658	0.0967552	0.426209	0.086658	0.0726622	0.119569	0.113254	0.084955
Trichuris_trichiura_6-1-7_(HVR-I_HVR-IV_tRNA)	0.914158	0.914158	0.914158	0.914158	0.914158	0.914158	0.914158	0.914158	0.9982	0.847489	0.89652	0.136488	0.911591	0.940895	0.940895	0.940895	0.940895	0.103848	0.161611	0.37337	0.17124	0.103848	0.103848	0.103848	0.105648	0.261801	0.261801	0.165296	0.138328	0.138997	0.103848	0.107674	0.318299	0.139662	0.103848	0.103848	0.149401	0.107674	0.115743	0.273696	0.108998	0.103848	0.110596	0.407139	0.103848	0.119569	0.0686298	0.130444	0.107568
Trichuris_trichiura_6-1-8_(HVR-I_HVR-IV_tRNA)	0.914158	0.914158	0.914158	0.914158	0.914158	0.914158	0.914158	0.914158	0.9982	0.847489	0.89652	0.130173	0.911591	0.940895	0.940895	0.940895	0.940895	0.097533	0.155296	0.367055	0.164924	0.097533	0.097533	0.097533	0.132244	0.255486	0.255486	0.158981	0.132013	0.132682	0.097533	0.101359	0.285389	0.133347	0.097533	0.097533	0.143086	0.101359	0.109428	0.267381	0.102683	0.097533	0.104281	0.433734	0.097533	0.113254	0.130444	0.0689743	0.101253
Trichuris_trichiura_6-1-9_(tRNA)	0.914368	0.914368	0.914368	0.914368	0.914368	0.914368	0.914368	0.914368	0.997977	0.847699	0.896731	0.103788	0.911801	0.941105	0.941105	0.941105	0.941105	0.0746577	0.132421	0.344194	0.142049	0.0746577	0.0746577	0.0746577	0.109382	0.232611	0.232611	0.136106	0.109137	0.109127	0.0746577	0.0777901	0.289109	0.110472	0.0746577	0.0746577	0.120211	0.0777901	0.0818226	0.239776	0.0771852	0.0746577	0.0830327	0.412486	0.0746577	0.084955	0.107568	0.101253	0.0727806
Trichuris_trichiura_AN_DNK_COG_EN_ancient_DNA_ERR9805831_(HVR-I_HVR-IV_tRNA)	0.914158	0.914158	0.914158	0.914158	0.914158	0.914158	0.914158	0.914158	0.9982	0.847489	0.89652	0.103577	0.911591	0.940895	0.940895	0.940895	0.940895	0.0709728	0.128736	0.340495	0.138364	0.0709728	0.0709728	0.0709728	0.105683	0.228926	0.228926	0.132421	0.105452	0.106121	0.0709728	0.0747985	0.285424	0.106787	0.0709728	0.0709728	0.116526	0.0747985	0.0828676	0.240821	0.076123	0.0709728	0.0777205	0.407174	0.0709728	0.0866933	0.103883	0.0975683	0.0746562
Trichuris_trichiura_isolate_A-KY368768.1_(tRNA)	0.867585	0.867585	0.867585	0.867585	0.867585	0.867585	0.867585	0.867585	0.885378	0.800916	0.849947	0.205764	0.865017	0.894322	0.894322	0.894322	0.894322	0.181437	0.2392	0.259351	0.248828	0.181437	0.181437	0.181437	0.216148	0.216067	0.216067	0.242885	0.181437	0.21276	0.181437	0.181437	0.272565	0.217251	0.181437	0.181437	0.22699	0.181437	0.181437	0.216067	0.181437	0.181437	0.181437	0.319282	0.181437	0.181437	0.214347	0.208032	0.181437
Trichuris_trichiura_isolate_B-KY368769.1_(tRNA)	0.898766	0.898766	0.898766	0.898766	0.898766	0.898766	0.898766	0.898766	0.916559	0.832097	0.881129	0.168661	0.896199	0.925503	0.925503	0.925503	0.925503	0.144333	0.202096	0.290533	0.211725	0.144333	0.144333	0.144333	0.179044	0.178964	0.178964	0.205781	0.178813	0.175656	0.144333	0.144333	0.235462	0.180148	0.144333	0.144333	0.189886	0.144333	0.144333	0.178964	0.144333	0.144333	0.144333	0.350464	0.144333	0.144333	0.177244	0.170929	0.144333
Trichuris_trichiura_isolate_Bit14-KY368765.1_(tRNA)	0.867585	0.867585	0.867585	0.867585	0.867585	0.867585	0.867585	0.867585	0.885378	0.800916	0.849947	0.205764	0.865017	0.894322	0.894322	0.894322	0.894322	0.181437	0.2392	0.259351	0.248828	0.181437	0.181437	0.181437	0.216148	0.216067	0.216067	0.242885	0.181437	0.21276	0.181437	0.181437	0.272565	0.217251	0.181437	0.181437	0.22699	0.181437	0.181437	0.216067	0.181437	0.181437	0.181437	0.319282	0.181437	0.181437	0.214347	0.208032	0.181437
Trichuris_trichiura_isolate_lag937-KY368772.1_(tRNA)	0.851661	0.851661	0.851661	0.851661	0.851661	0.851661	0.851661	0.851661	0.869454	0.784992	0.834023	0.26325	0.809581	0.878398	0.878398	0.878398	0.878398	0.238922	0.296685	0.243427	0.270499	0.238922	0.238922	0.238922	0.273633	0.273552	0.273552	0.30037	0.238922	0.270245	0.238922	0.238922	0.330051	0.238922	0.238922	0.238922	0.284475	0.238922	0.238922	0.273552	0.238922	0.238922	0.238922	0.303358	0.238922	0.238922	0.271833	0.265518	0.238922
Trichuris_trichiura_isolate_lag991-KY368771.1_(tRNA)	0.851661	0.851661	0.851661	0.851661	0.851661	0.851661	0.851661	0.851661	0.869454	0.784992	0.834023	0.225655	0.849093	0.878398	0.878398	0.878398	0.878398	0.201327	0.25909	0.243427	0.232904	0.201327	0.201327	0.201327	0.236038	0.235957	0.235957	0.262775	0.201327	0.23265	0.201327	0.201327	0.292456	0.201327	0.201327	0.201327	0.24688	0.201327	0.201327	0.235957	0.201327	0.201327	0.201327	0.303358	0.201327	0.201327	0.234238	0.227923	0.201327
Trichuris_trichiura_isolate_SD10275-KBM3974-KY368773.1_(tRNA)	0.83514	0.83514	0.83514	0.83514	0.83514	0.83514	0.83514	0.83514	0.852933	0.768471	0.817503	0.292282	0.79306	0.861877	0.861877	0.861877	0.861877	0.267955	0.325718	0.226907	0.299532	0.267955	0.267955	0.267955	0.302665	0.257032	0.257032	0.329403	0.267955	0.299278	0.267955	0.267955	0.31353	0.267955	0.267955	0.267955	0.267955	0.267955	0.267955	0.257032	0.267955	0.267955	0.267955	0.286838	0.267955	0.267955	0.300865	0.29455	0.267955
Trichuris_trichiura_isolate_SD1173-KBM3959-KY368770.1_(tRNA)	0.851661	0.851661	0.851661	0.851661	0.851661	0.851661	0.851661	0.851661	0.869454	0.784992	0.834023	0.26325	0.809581	0.878398	0.878398	0.878398	0.878398	0.238922	0.296685	0.243427	0.270499	0.238922	0.238922	0.238922	0.273633	0.273552	0.273552	0.30037	0.238922	0.270245	0.238922	0.238922	0.330051	0.238922	0.238922	0.238922	0.284475	0.238922	0.238922	0.273552	0.238922	0.238922	0.238922	0.303358	0.238922	0.238922	0.271833	0.265518	0.238922
Trichuris_trichiura_isolate_Sn4044-KY368767.1_(tRNA)	0.851661	0.851661	0.851661	0.851661	0.851661	0.851661	0.851661	0.851661	0.869454	0.784992	0.834023	0.225655	0.849093	0.878398	0.878398	0.878398	0.878398	0.201327	0.25909	0.243427	0.232904	0.201327	0.201327	0.201327	0.236038	0.235957	0.235957	0.262775	0.201327	0.23265	0.201327	0.201327	0.292456	0.201327	0.201327	0.201327	0.24688	0.201327	0.201327	0.235957	0.201327	0.201327	0.201327	0.303358	0.201327	0.201327	0.234238	0.227923	0.201327
Trichuris_trichiura_isolate_Sn759-KY368766.1_(tRNA)	0.867282	0.867282	0.867282	0.867282	0.867282	0.867282	0.867282	0.867282	0.885075	0.800613	0.849645	0.207471	0.864715	0.894019	0.894019	0.894019	0.894019	0.183143	0.240906	0.259049	0.21472	0.183143	0.183143	0.183143	0.217854	0.217774	0.217774	0.244591	0.183143	0.214466	0.183143	0.183143	0.274272	0.183143	0.183143	0.183143	0.228696	0.183143	0.183143	0.217774	0.183143	0.183143	0.183143	0.31898	0.183143	0.183143	0.216054	0.209739	0.183143
Trichuris_trichiura_isolate_TMF31-MW448470.1_(tRNA)	0.914368	0.914368	0.914368	0.914368	0.914368	0.914368	0.914368	0.914368	0.997977	0.847699	0.896731	0.103788	0.911801	0.941105	0.941105	0.941105	0.941105	0.0746577	0.132421	0.34418	0.142049	0.0746577	0.0746577	0.0746577	0.109368	0.232611	0.232611	0.136106	0.109137	0.109113	0.0746577	0.0777901	0.289109	0.110472	0.0746577	0.0746577	0.120211	0.0777901	0.0818226	0.239776	0.0771852	0.0746577	0.0830327	0.412486	0.0746577	0.084955	0.107568	0.101253	0.0771592
Trichuris_trichiura_isolate_TPM1-MW448472.1_(tRNA)	0.914158	0.914158	0.914158	0.914158	0.914158	0.914158	0.914158	0.914158	0.931951	0.847489	0.89652	0.156077	0.911591	0.940895	0.940895	0.940895	0.940895	0.131749	0.189512	0.401272	0.199141	0.131749	0.131749	0.131749	0.16646	0.289702	0.289702	0.193197	0.166229	0.163072	0.131749	0.131749	0.346201	0.167563	0.131749	0.131749	0.177302	0.131749	0.131749	0.289702	0.131749	0.131749	0.131749	0.461203	0.131749	0.131749	0.16466	0.158345	0.131749
Trichuris_trichiura_isolate_Zoo286-KY368774.1_(tRNA)	0.8507	0.8507	0.8507	0.8507	0.8507	0.8507	0.8507	0.8507	0.868493	0.784031	0.833063	0.235767	0.848133	0.877437	0.877437	0.877437	0.877437	0.21144	0.269203	0.242467	0.243017	0.21144	0.21144	0.21144	0.246151	0.200517	0.200517	0.272888	0.24592	0.242763	0.21144	0.21144	0.257015	0.21144	0.21144	0.21144	0.21144	0.21144	0.21144	0.200517	0.21144	0.21144	0.21144	0.302398	0.21144	0.21144	0.244351	0.238035	0.21144
Trichuris_trichiura_MN_CHN_GUA_HS-worm-ERR9805779_(HVR-I_HVR-IV_tRNA)	0.914158	0.914158	0.914158	0.914158	0.914158	0.914158	0.914158	0.914158	0.9982	0.841392	0.728603	0.869457	0.519263	0.917636	0.917636	0.917636	0.917636	0.903079	0.903079	0.904879	0.903079	0.903079	0.903079	0.903079	0.904879	0.903079	0.903079	0.903079	0.903079	0.904372	0.903079	0.902572	0.903079	0.903079	0.903079	0.903079	0.903079	0.902572	0.903079	0.903079	0.896334	0.903079	0.913176	0.913176	0.903079	0.902572	0.903079	0.903079	0.901857
Trichuris_trichiura_MN_CHN_GUA_HS-worm-ERR9805780_(HVR-I_HVR-IV_tRNA)	0.914158	0.914158	0.914158	0.914158	0.914158	0.914158	0.914158	0.914158	0.9982	0.841392	0.728603	0.869457	0.490438	0.917636	0.917636	0.917636	0.917636	0.891184	0.891184	0.892984	0.891184	0.891184	0.891184	0.891184	0.892984	0.891184	0.891184	0.891184	0.891184	0.892477	0.891184	0.890677	0.891184	0.891184	0.891184	0.891184	0.891184	0.890677	0.903079	0.903079	0.896334	0.891184	0.913176	0.913176	0.891184	0.902572	0.891184	0.891184	0.894211
Trichuris_trichiura_MN_CHN_GUA_HS-worm-ERR9805781_(HVR-I_HVR-IV_tRNA)	0.914158	0.914158	0.914158	0.914158	0.914158	0.914158	0.914158	0.914158	0.9982	0.841392	0.728603	0.869457	0.519263	0.917636	0.917636	0.917636	0.917636	0.887358	0.887358	0.889158	0.887358	0.887358	0.887358	0.887358	0.889158	0.887358	0.887358	0.887358	0.887358	0.892984	0.887358	0.891184	0.887358	0.887358	0.887358	0.887358	0.887358	0.891184	0.899253	0.899253	0.892508	0.887358	0.894106	0.894106	0.887358	0.903079	0.887358	0.887358	0.891078
Trichuris_trichiura_MN_CHN_GUA_HS-worm-ERR9805782_(HVR-I_HVR-IV_tRNA)	0.914158	0.914158	0.914158	0.914158	0.914158	0.914158	0.914158	0.914158	0.9982	0.841392	0.728603	0.869457	0.490438	0.917636	0.917636	0.917636	0.917636	0.887358	0.887358	0.889158	0.887358	0.887358	0.887358	0.887358	0.889158	0.887358	0.887358	0.887358	0.887358	0.892984	0.887358	0.891184	0.887358	0.887358	0.887358	0.887358	0.887358	0.891184	0.899253	0.899253	0.892508	0.887358	0.894106	0.894106	0.887358	0.903079	0.887358	0.887358	0.891078
Trichuris_trichiura_MN_CHN_GUA_HS-worm-ERR9805783_(HVR-I_HVR-IV_tRNA)	0.914158	0.914158	0.914158	0.914158	0.914158	0.914158	0.914158	0.914158	0.9982	0.841392	0.728603	0.869457	0.490438	0.917636	0.917636	0.917636	0.917636	0.891184	0.891184	0.892984	0.891184	0.891184	0.891184	0.891184	0.892984	0.891184	0.891184	0.891184	0.891184	0.892477	0.891184	0.890677	0.891184	0.891184	0.891184	0.891184	0.891184	0.890677	0.903079	0.903079	0.896334	0.891184	0.913176	0.913176	0.891184	0.902572	0.891184	0.891184	0.894211
Trichuris_trichiura_MN_DNK_COZ_PH-worm-ERR9805794_(HVR-I_HVR-IV_tRNA)	0.914158	0.914158	0.914158	0.914158	0.914158	0.914158	0.914158	0.914158	0.9982	0.847489	0.89652	0.103577	0.911591	0.940895	0.940895	0.940895	0.940895	0.0709375	0.1287	0.34046	0.138329	0.0709375	0.0709375	0.0709375	0.105648	0.228891	0.228891	0.132385	0.105417	0.106086	0.0709375	0.0747633	0.285389	0.106752	0.0709375	0.0709375	0.116491	0.0747633	0.0828323	0.240786	0.0760878	0.0709375	0.0776852	0.407139	0.0709375	0.086658	0.103848	0.097533	0.0746577
Trichuris_trichiura_MN_DNK_COZ_PH-worm-ERR9805795_(HVR-I_HVR-IV_tRNA)	0.914158	0.914158	0.914158	0.914158	0.914158	0.914158	0.914158	0.914158	0.9982	0.847489	0.89652	0.103577	0.911591	0.940895	0.940895	0.940895	0.940895	0.0709375	0.1287	0.34046	0.138329	0.0709375	0.0709375	0.0709375	0.105648	0.228891	0.228891	0.132385	0.105417	0.106086	0.0709375	0.0747633	0.285389	0.106752	0.0709375	0.0709375	0.116491	0.0747633	0.0828323	0.240786	0.0760878	0.0709375	0.0776852	0.407139	0.0709375	0.086658	0.103848	0.097533	0.0746577
Trichuris_trichiura_MN_HND_OLA_HS_worm_ERR9805803_(HVR-I_HVR-IV_tRNA)	0.914158	0.914158	0.914158	0.914158	0.914158	0.914158	0.914158	0.914158	0.9982	0.867606	0.78525	0.895671	0.405297	0.917636	0.917636	0.917636	0.917636	0.896334	0.896334	0.898134	0.896334	0.896334	0.896334	0.896334	0.898134	0.896334	0.896334	0.896334	0.896334	0.897628	0.896334	0.895827	0.896334	0.896334	0.896334	0.896334	0.896334	0.895827	0.896334	0.896334	0.896091	0.896334	0.912933	0.912933	0.896334	0.895827	0.896334	0.896334	0.896738
Trichuris_trichiura_MN_HND_SAL_HS-worm-ERR9805805_(HVR-I_HVR-IV_tRNA)	0.914158	0.914158	0.914158	0.914158	0.914158	0.914158	0.914158	0.914158	0.9982	0.841392	0.759036	0.869457	0.379083	0.917636	0.917636	0.917636	0.917636	0.896334	0.896334	0.898134	0.896334	0.896334	0.896334	0.896334	0.898134	0.896334	0.896334	0.896334	0.896334	0.897628	0.896334	0.895827	0.896334	0.896334	0.896334	0.896334	0.896334	0.895827	0.896334	0.896334	0.896091	0.896334	0.912933	0.912933	0.896334	0.895827	0.896334	0.896334	0.896738
Trichuris_trichiura_MN_UGA_DK_HS-worm-ERR9805811_(HVR-I_HVR-IV_tRNA)	0.914158	0.914158	0.914158	0.914158	0.914158	0.914158	0.914158	0.914158	0.9982	0.847489	0.89652	0.103577	0.911591	0.940895	0.940895	0.940895	0.940895	0.0828772	0.14064	0.3524	0.150269	0.0828772	0.0828772	0.0828772	0.117588	0.24083	0.24083	0.144325	0.117357	0.118026	0.0828772	0.0867029	0.297329	0.118691	0.0828772	0.0828772	0.12843	0.0867029	0.0828772	0.24083	0.0761326	0.0828772	0.0777301	0.407184	0.0828772	0.0867029	0.115788	0.109473	0.0817738
Trichuris_trichiura_MN_UGA_DK_HS-worm-ERR9805812_(HVR-I_HVR-IV_tRNA)	0.914158	0.914158	0.914158	0.914158	0.914158	0.914158	0.914158	0.914158	0.9982	0.847489	0.89652	0.103577	0.911591	0.940895	0.940895	0.940895	0.940895	0.0761326	0.133896	0.345655	0.143524	0.0761326	0.0761326	0.0761326	0.110843	0.234086	0.234086	0.137581	0.110612	0.111281	0.0761326	0.0799584	0.290584	0.111947	0.0761326	0.0761326	0.121686	0.0799584	0.0761326	0.234086	0.0758896	0.0761326	0.0774871	0.406941	0.0761326	0.0799584	0.109043	0.102728	0.0771363
Trichuris_trichiura_MN_UGA_DK_HS-worm-ERR9805813_(HVR-I_HVR-IV_tRNA)	0.914158	0.914158	0.914158	0.914158	0.914158	0.914158	0.914158	0.914158	0.9982	0.847489	0.89652	0.149131	0.911591	0.940895	0.940895	0.940895	0.940895	0.120316	0.178079	0.344286	0.187708	0.120316	0.120316	0.120316	0.155027	0.232716	0.232716	0.181764	0.154796	0.151133	0.120316	0.11981	0.289215	0.156131	0.120316	0.120316	0.120316	0.11981	0.132211	0.244611	0.125467	0.120316	0.142308	0.426209	0.120316	0.131704	0.153227	0.146912	0.123343
Trichuris_trichiura_MN_UGA_KAB_HS_worm_ERR9805815_(HVR-I_HVR-IV_tRNA)	0.914158	0.914158	0.914158	0.914158	0.914158	0.914158	0.914158	0.914158	0.9982	0.847489	0.89652	0.103577	0.911591	0.940895	0.940895	0.940895	0.940895	0.0760878	0.133851	0.34561	0.143479	0.0760878	0.0760878	0.0760878	0.110798	0.234041	0.234041	0.137536	0.110567	0.111236	0.0760878	0.0799135	0.290539	0.111902	0.0760878	0.0760878	0.121641	0.0799135	0.0760878	0.234041	0.0758447	0.0760878	0.0774422	0.406896	0.0760878	0.0799135	0.108998	0.102683	0.0771852
Trichuris_trichiura_MN_UGA_KAB_HS_worm_ERR9805816_(HVR-I_HVR-IV_tRNA)	0.914158	0.914158	0.914158	0.914158	0.914158	0.914158	0.914158	0.914158	0.9982	0.847489	0.89652	0.103577	0.911591	0.940895	0.940895	0.940895	0.940895	0.0747633	0.132526	0.344286	0.142155	0.0747633	0.0747633	0.0747633	0.109474	0.232716	0.232716	0.136211	0.109243	0.105579	0.0747633	0.0742565	0.289215	0.110578	0.0747633	0.0747633	0.120316	0.0742565	0.086658	0.244611	0.0799135	0.0747633	0.0967552	0.426209	0.0747633	0.0861513	0.107674	0.101359	0.0777901
Trichuris_trichiura_MN_UGA_KAB_HS_worm_ERR9805817_(HVR-I_HVR-IV_tRNA)	0.914158	0.914158	0.914158	0.914158	0.914158	0.914158	0.914158	0.914158	0.9982	0.847489	0.89652	0.103577	0.911591	0.940895	0.940895	0.940895	0.940895	0.0760878	0.133851	0.34561	0.143479	0.0760878	0.0760878	0.0760878	0.110798	0.234041	0.234041	0.137536	0.110567	0.111236	0.0760878	0.0799135	0.290539	0.111902	0.0760878	0.0760878	0.121641	0.0799135	0.0760878	0.234041	0.0758447	0.0760878	0.0774422	0.406896	0.0760878	0.0799135	0.108998	0.102683	0.0771852
Trichuris_trichiura_MN_UGA_KAB_HS_worm_ERR9805819_(HVR-I_HVR-IV_tRNA)	0.914158	0.914158	0.914158	0.914158	0.914158	0.914158	0.914158	0.914158	0.9982	0.847489	0.89652	0.1331	0.911591	0.940895	0.940895	0.940895	0.940895	0.10046	0.0969983	0.369983	0.167852	0.10046	0.10046	0.10046	0.135171	0.258414	0.258414	0.161908	0.13494	0.135609	0.10046	0.104286	0.314912	0.136275	0.10046	0.10046	0.146014	0.104286	0.112355	0.270308	0.105611	0.10046	0.107208	0.436662	0.10046	0.116181	0.133371	0.127056	0.104181
Trichuris_trichiura_MN_UGA_KAB_HS_worm_ERR9805820_(HVR-I_HVR-IV_tRNA)	0.914158	0.914158	0.914158	0.914158	0.914158	0.914158	0.914158	0.914158	0.9982	0.847489	0.89652	0.103577	0.911591	0.940895	0.940895	0.940895	0.940895	0.0799135	0.137676	0.349436	0.147305	0.0799135	0.0799135	0.0799135	0.114624	0.237867	0.237867	0.141361	0.114393	0.11073	0.0799135	0.0794068	0.294365	0.115728	0.0799135	0.0799135	0.125467	0.0794068	0.0799135	0.237867	0.0796705	0.0799135	0.0965122	0.425966	0.0799135	0.0794068	0.112824	0.106509	0.0803175
Trichuris_trichiura_MN_UGA_KAB_HS_worm_ERR9805821_(HVR-I_HVR-IV_tRNA)	0.914158	0.914158	0.914158	0.914158	0.914158	0.914158	0.914158	0.914158	0.9982	0.847489	0.89652	0.103577	0.911591	0.940895	0.940895	0.940895	0.940895	0.0747633	0.132526	0.344286	0.142155	0.0747633	0.0747633	0.0747633	0.109474	0.232716	0.232716	0.136211	0.109243	0.105579	0.0747633	0.0742565	0.289215	0.110578	0.0747633	0.0747633	0.120316	0.0742565	0.086658	0.244611	0.0799135	0.0747633	0.0967552	0.426209	0.0747633	0.0861513	0.107674	0.101359	0.0777901
Trichuris_trichiura_MN_UGA_KAB_HS_worm_ERR9805822_(HVR-I_HVR-IV_tRNA)	0.914158	0.914158	0.914158	0.914158	0.914158	0.914158	0.914158	0.914158	0.9982	0.847489	0.89652	0.103577	0.911591	0.940895	0.940895	0.940895	0.940895	0.0747633	0.132526	0.344286	0.142155	0.0747633	0.0747633	0.0747633	0.109474	0.232716	0.232716	0.136211	0.109243	0.105579	0.0747633	0.0742565	0.289215	0.110578	0.0747633	0.0747633	0.120316	0.0742565	0.086658	0.244611	0.0799135	0.0747633	0.0967552	0.426209	0.0747633	0.0861513	0.107674	0.101359	0.0777901
Trichuris_trichiura_MN_UGA_KAB_HS_worm-ERR9805814_(HVR-I_HVR-IV_tRNA)	0.914158	0.914158	0.914158	0.914158	0.914158	0.914158	0.914158	0.914158	0.9982	0.847489	0.89652	0.149131	0.911591	0.940895	0.940895	0.940895	0.940895	0.121676	0.179439	0.345645	0.189068	0.121676	0.121676	0.121676	0.156387	0.234076	0.234076	0.183124	0.156156	0.156825	0.121676	0.125502	0.290574	0.15749	0.121676	0.121676	0.121676	0.125502	0.121676	0.234076	0.121433	0.121676	0.123031	0.406931	0.121676	0.125502	0.154587	0.148272	0.122774
Trichuris_trichiura_TTRE_PRJEB535_(HVR-I_HVR-IV_tRNA)	0.914158	0.914158	0.914158	0.914158	0.914158	0.914158	0.914158	0.914158	0.974102	0.841392	0.759036	0.869457	0.379083	0.917636	0.917636	0.917636	0.917636	0.904547	0.904547	0.906347	0.904547	0.904547	0.904547	0.904547	0.906347	0.904547	0.904547	0.904547	0.904547	0.90584	0.904547	0.90404	0.904547	0.904547	0.904547	0.904547	0.904547	0.90404	0.904547	0.904547	0.904547	0.904547	0.921389	0.921389	0.904547	0.90404	0.904547	0.904547	0.905008
Trichuris_trichiura-AP017704.1_(tRNA)	0.914158	0.914158	0.914158	0.914158	0.914158	0.914158	0.914158	0.914158	0.931951	0.841392	0.759036	0.869457	0.379083	0.917636	0.917636	0.917636	0.917636	0.895671	0.895671	0.897471	0.895671	0.895671	0.895671	0.895671	0.897471	0.895671	0.895671	0.895671	0.895671	0.897471	0.895671	0.895671	0.895671	0.895671	0.895671	0.895671	0.895671	0.895671	0.895671	0.895671	0.895671	0.895671	0.895671	0.895671	0.895671	0.895671	0.895671	0.895671	0.895671
Trichuris_trichiura-GU385218.1_(tRNA)	0.914158	0.914158	0.914158	0.914158	0.914158	0.914158	0.914158	0.914158	0.931951	0.841392	0.758063	0.869457	0.460977	0.917636	0.917636	0.917636	0.917636	0.895671	0.895671	0.897471	0.895671	0.895671	0.895671	0.895671	0.897471	0.895671	0.895671	0.895671	0.895671	0.897471	0.895671	0.895671	0.895671	0.895671	0.895671	0.895671	0.895671	0.895671	0.895671	0.895671	0.895671	0.895671	0.895671	0.895671	0.895671	0.895671	0.895671	0.895671	0.895671
Trichuris_trichiura-KT449826.1_(tRNA)	0.914368	0.914368	0.914368	0.914368	0.914368	0.914368	0.914368	0.914368	0.997977	0.847699	0.896731	0.103788	0.911801	0.941105	0.941105	0.941105	0.941105	0.0746577	0.132421	0.34418	0.142049	0.0746577	0.0746577	0.0746577	0.109368	0.232611	0.232611	0.136106	0.109137	0.109113	0.0746577	0.0777901	0.289109	0.110472	0.0746577	0.0746577	0.120211	0.0777901	0.0818226	0.239776	0.0771852	0.0746577	0.0830327	0.412486	0.0746577	0.084955	0.107568	0.101253	0.0771592
Trichuris_trichiura-NC_017750.1_(tRNA)	0.914158	0.914158	0.914158	0.914158	0.914158	0.914158	0.914158	0.914158	0.931951	0.841392	0.758063	0.869457	0.460977	0.917636	0.917636	0.917636	0.917636	0.895671	0.895671	0.897471	0.895671	0.895671	0.895671	0.895671	0.897471	0.895671	0.895671	0.895671	0.895671	0.897471	0.895671	0.895671	0.895671	0.895671	0.895671	0.895671	0.895671	0.895671	0.895671	0.895671	0.895671	0.895671	0.895671	0.895671	0.895671	0.895671	0.895671	0.895671	0.895671
Trichuris_trichiura-ON646012.1_(tRNA)	0.914158	0.914158	0.914158	0.914158	0.914158	0.914158	0.914158	0.914158	0.931951	0.841392	0.815242	0.869457	0.132808	0.917636	0.917636	0.917636	0.917636	0.895671	0.895671	0.897471	0.895671	0.895671	0.895671	0.895671	0.897471	0.895671	0.895671	0.895671	0.895671	0.897471	0.895671	0.895671	0.895671	0.895671	0.895671	0.895671	0.895671	0.895671	0.895671	0.895671	0.895671	0.895671	0.895671	0.895671	0.895671	0.895671	0.895671	0.895671	0.895671
Trichuris_trichiura-ON682760.1_(tRNA)	0.914158	0.914158	0.914158	0.914158	0.914158	0.914158	0.914158	0.914158	0.931951	0.841392	0.728603	0.869457	0.522139	0.917636	0.917636	0.917636	0.917636	0.895671	0.895671	0.897471	0.895671	0.895671	0.895671	0.895671	0.897471	0.895671	0.895671	0.895671	0.895671	0.897471	0.895671	0.895671	0.895671	0.895671	0.895671	0.895671	0.895671	0.895671	0.895671	0.895671	0.895671	0.895671	0.895671	0.895671	0.895671	0.895671	0.895671	0.895671	0.895671
Trichuris_trichiura-ON711246.1_(tRNA)	0.914158	0.914158	0.914158	0.914158	0.914158	0.914158	0.914158	0.914158	0.931951	0.841392	0.728603	0.869457	0.593667	0.917636	0.917636	0.917636	0.917636	0.895671	0.895671	0.897471	0.895671	0.895671	0.895671	0.895671	0.897471	0.895671	0.895671	0.895671	0.895671	0.897471	0.895671	0.895671	0.895671	0.895671	0.895671	0.895671	0.895671	0.895671	0.895671	0.895671	0.895671	0.895671	0.895671	0.895671	0.895671	0.895671	0.895671	0.895671	0.895671
Vervet_fecal_1_tRNA_val_Type_1_(tRNA)	0.914368	0.914368	0.914368	0.914368	0.914368	0.914368	0.914368	0.914368	0.9982	0.847699	0.896731	0.261741	0.911801	0.941105	0.941105	0.941105	0.941105	0.232856	0.290619	0.246703	0.300247	0.232856	0.232856	0.232856	0.267566	0.0688223	0.0688223	0.262379	0.267335	0.268004	0.232856	0.236681	0.159707	0.26867	0.232856	0.232856	0.185988	0.236681	0.236289	0.0722558	0.234041	0.232856	0.235638	0.309417	0.232856	0.244611	0.265766	0.259451	0.234999
Vervet_fecal_1_tRNA_val_Type_2_(tRNA)	0.914368	0.914368	0.914368	0.914368	0.914368	0.914368	0.914368	0.914368	0.997977	0.847699	0.896731	0.103788	0.911801	0.941105	0.941105	0.941105	0.941105	0.0746577	0.132421	0.34418	0.142049	0.0746577	0.0746577	0.0746577	0.109368	0.232611	0.232611	0.136106	0.109137	0.109113	0.0746577	0.0777901	0.289109	0.110472	0.0746577	0.0746577	0.120211	0.0777901	0.0818226	0.239776	0.0771852	0.0746577	0.0830327	0.412486	0.0746577	0.084955	0.107568	0.101253	0.0771592
Vervet_fecal_10_tRNA_val_Type_1_(tRNA)	0.914368	0.914368	0.914368	0.914368	0.914368	0.914368	0.914368	0.914368	0.997977	0.847699	0.896731	0.103788	0.911801	0.941105	0.941105	0.941105	0.941105	0.0746577	0.132421	0.34418	0.142049	0.0746577	0.0746577	0.0746577	0.109368	0.232611	0.232611	0.136106	0.109137	0.109113	0.0746577	0.0777901	0.289109	0.110472	0.0746577	0.0746577	0.120211	0.0777901	0.0818226	0.239776	0.0771852	0.0746577	0.0830327	0.412486	0.0746577	0.084955	0.107568	0.101253	0.0771592
Vervet_fecal_10_tRNA_val_Type_2_(tRNA)	0.914158	0.914158	0.914158	0.914158	0.914158	0.914158	0.914158	0.914158	0.931951	0.87134	0.89652	0.127429	0.885793	0.940895	0.940895	0.940895	0.940895	0.103101	0.160864	0.372624	0.170493	0.103101	0.103101	0.103101	0.137812	0.261055	0.261055	0.164549	0.137581	0.134424	0.103101	0.103101	0.317553	0.138916	0.103101	0.103101	0.148655	0.103101	0.103101	0.261055	0.103101	0.103101	0.103101	0.432555	0.103101	0.103101	0.136012	0.129697	0.103101
Vervet_fecal_12_(HVR-I_HVR-IV_tRNA)	0.914158	0.914158	0.914158	0.914158	0.914158	0.914158	0.914158	0.914158	0.991955	0.847489	0.89652	0.103577	0.911591	0.940895	0.940895	0.940895	0.940895	0.0761896	0.133953	0.345712	0.143581	0.0761896	0.0761896	0.0761896	0.1109	0.234143	0.234143	0.137638	0.110669	0.111338	0.0761896	0.0800154	0.290641	0.112004	0.0761896	0.0761896	0.121743	0.0800154	0.0761896	0.234143	0.0759466	0.0761896	0.0775441	0.406998	0.0761896	0.0800154	0.1091	0.102785	0.0772316
Vervet_fecal_15_tRNA_val_(tRNA)	0.914368	0.914368	0.914368	0.914368	0.914368	0.914368	0.914368	0.914368	0.997977	0.847699	0.896731	0.103788	0.911801	0.941105	0.941105	0.941105	0.941105	0.0746577	0.132421	0.34418	0.142049	0.0746577	0.0746577	0.0746577	0.109368	0.232611	0.232611	0.136106	0.109137	0.109113	0.0746577	0.0777901	0.289109	0.110472	0.0746577	0.0746577	0.120211	0.0777901	0.0818226	0.239776	0.0771852	0.0746577	0.0830327	0.412486	0.0746577	0.084955	0.107568	0.101253	0.0771592
Vervet_fecal_2_tRNA_val_Type_1_(tRNA)	0.914158	0.914158	0.914158	0.914158	0.914158	0.914158	0.914158	0.914158	0.931951	0.847489	0.89652	0.3713	0.911591	0.940895	0.940895	0.940895	0.940895	0.346972	0.404735	0.0706762	0.37855	0.346972	0.346972	0.346972	0.381683	0.24925	0.24925	0.40842	0.310901	0.378295	0.346972	0.346972	0.305748	0.309568	0.346972	0.346972	0.300104	0.346972	0.346972	0.24925	0.346972	0.346972	0.346972	0.130607	0.346972	0.346972	0.379883	0.373568	0.346972
Vervet_fecal_2_tRNA_val_Type_2_(tRNA)	0.914368	0.914368	0.914368	0.914368	0.914368	0.914368	0.914368	0.914368	0.997977	0.847699	0.896731	0.103788	0.911801	0.941105	0.941105	0.941105	0.941105	0.0746577	0.132421	0.34418	0.142049	0.0746577	0.0746577	0.0746577	0.109368	0.232611	0.232611	0.136106	0.109137	0.109113	0.0746577	0.0777901	0.289109	0.110472	0.0746577	0.0746577	0.120211	0.0777901	0.0818226	0.239776	0.0771852	0.0746577	0.0830327	0.412486	0.0746577	0.084955	0.107568	0.101253	0.0771592
Vervet_fecal_27_(HVR-I_HVR-IV_tRNA)	0.914158	0.914158	0.914158	0.914158	0.914158	0.914158	0.914158	0.914158	0.9982	0.847489	0.89652	0.103577	0.911591	0.940895	0.940895	0.940895	0.940895	0.0747633	0.132526	0.344286	0.142155	0.0747633	0.0747633	0.0747633	0.109474	0.232716	0.232716	0.136211	0.109243	0.105579	0.0747633	0.0742565	0.289215	0.110578	0.0747633	0.0747633	0.120316	0.0742565	0.086658	0.244611	0.0799135	0.0747633	0.0967552	0.426209	0.0747633	0.0861513	0.107674	0.101359	0.0777901
Vervet_fecal_28_tRNA_val_Type_1_(tRNA)	0.914158	0.914158	0.914158	0.914158	0.914158	0.914158	0.914158	0.914158	0.931951	0.847489	0.89652	0.403225	0.911591	0.940895	0.940895	0.940895	0.940895	0.378897	0.43666	0.102601	0.410475	0.378897	0.378897	0.378897	0.413608	0.24925	0.24925	0.40842	0.342827	0.41022	0.378897	0.378897	0.305748	0.341493	0.378897	0.378897	0.332029	0.378897	0.378897	0.24925	0.378897	0.378897	0.378897	0.162532	0.378897	0.378897	0.411808	0.405493	0.378897
Vervet_fecal_28_tRNA_val_Type_2_(tRNA)	0.914368	0.914368	0.914368	0.914368	0.914368	0.914368	0.914368	0.914368	0.997977	0.847699	0.896731	0.103788	0.911801	0.941105	0.941105	0.941105	0.941105	0.0746577	0.132421	0.34418	0.142049	0.0746577	0.0746577	0.0746577	0.109368	0.232611	0.232611	0.136106	0.109137	0.109113	0.0746577	0.0777901	0.289109	0.110472	0.0746577	0.0746577	0.120211	0.0777901	0.0818226	0.239776	0.0771852	0.0746577	0.0830327	0.412486	0.0746577	0.084955	0.107568	0.101253	0.0771592
Vervet_fecal_29_tRNA_val_Type_1_(tRNA)	0.914158	0.914158	0.914158	0.914158	0.914158	0.914158	0.914158	0.914158	0.931951	0.847489	0.89652	0.149131	0.911591	0.940895	0.940895	0.940895	0.940895	0.124803	0.182566	0.348772	0.192195	0.124803	0.124803	0.124803	0.159514	0.237203	0.237203	0.186251	0.159283	0.156126	0.124803	0.124803	0.293701	0.160617	0.124803	0.124803	0.124803	0.124803	0.124803	0.237203	0.124803	0.124803	0.124803	0.408704	0.124803	0.124803	0.157714	0.151399	0.124803
Vervet_fecal_29_tRNA_val_Type_2_(tRNA)	0.914368	0.914368	0.914368	0.914368	0.914368	0.914368	0.914368	0.914368	0.997977	0.847699	0.896731	0.103788	0.911801	0.941105	0.941105	0.941105	0.941105	0.0746577	0.132421	0.34418	0.142049	0.0746577	0.0746577	0.0746577	0.109368	0.232611	0.232611	0.136106	0.109137	0.109113	0.0746577	0.0777901	0.289109	0.110472	0.0746577	0.0746577	0.120211	0.0777901	0.0818226	0.239776	0.0771852	0.0746577	0.0830327	0.412486	0.0746577	0.084955	0.107568	0.101253	0.0771592
Vervet_fecal_3_tRNA_val_(tRNA)	0.914158	0.914158	0.914158	0.914158	0.914158	0.914158	0.914158	0.914158	0.931951	0.847489	0.89652	0.149131	0.911591	0.940895	0.940895	0.940895	0.940895	0.124803	0.182566	0.348772	0.192195	0.124803	0.124803	0.124803	0.159514	0.237203	0.237203	0.186251	0.159283	0.156126	0.124803	0.124803	0.293701	0.160617	0.124803	0.124803	0.124803	0.124803	0.124803	0.237203	0.124803	0.124803	0.124803	0.408704	0.124803	0.124803	0.157714	0.151399	0.124803
Vervet_fecal_30_tRNA_val_Type_1_(tRNA)	0.914158	0.914158	0.914158	0.914158	0.914158	0.914158	0.914158	0.914158	0.931951	0.847489	0.89652	0.361042	0.911591	0.940895	0.940895	0.940895	0.940895	0.336715	0.394478	0.184395	0.368292	0.336715	0.336715	0.336715	0.371426	0.285861	0.285861	0.398163	0.300644	0.368038	0.336715	0.336715	0.342359	0.29931	0.336715	0.336715	0.336715	0.336715	0.336715	0.285861	0.336715	0.336715	0.336715	0.244326	0.336715	0.336715	0.369626	0.363311	0.336715
Vervet_fecal_30_tRNA_val_Type_2_(tRNA)	0.914368	0.914368	0.914368	0.914368	0.914368	0.914368	0.914368	0.914368	0.997977	0.847699	0.896731	0.103788	0.911801	0.941105	0.941105	0.941105	0.941105	0.0746577	0.132421	0.34418	0.142049	0.0746577	0.0746577	0.0746577	0.109368	0.232611	0.232611	0.136106	0.109137	0.109113	0.0746577	0.0777901	0.289109	0.110472	0.0746577	0.0746577	0.120211	0.0777901	0.0818226	0.239776	0.0771852	0.0746577	0.0830327	0.412486	0.0746577	0.084955	0.107568	0.101253	0.0771592
Vervet_fecal_33_tRNA_val_(tRNA)	0.914368	0.914368	0.914368	0.914368	0.914368	0.914368	0.914368	0.914368	0.997977	0.847699	0.896731	0.103788	0.911801	0.941105	0.941105	0.941105	0.941105	0.0746577	0.132421	0.34418	0.142049	0.0746577	0.0746577	0.0746577	0.109368	0.232611	0.232611	0.136106	0.109137	0.109113	0.0746577	0.0777901	0.289109	0.110472	0.0746577	0.0746577	0.120211	0.0777901	0.0818226	0.239776	0.0771852	0.0746577	0.0830327	0.412486	0.0746577	0.084955	0.107568	0.101253	0.0771592
Vervet_fecal_34_tRNA_val_(tRNA)	0.914368	0.914368	0.914368	0.914368	0.914368	0.914368	0.914368	0.914368	0.997977	0.847699	0.896731	0.103788	0.911801	0.941105	0.941105	0.941105	0.941105	0.0746577	0.132421	0.34418	0.142049	0.0746577	0.0746577	0.0746577	0.109368	0.232611	0.232611	0.136106	0.109137	0.109113	0.0746577	0.0777901	0.289109	0.110472	0.0746577	0.0746577	0.120211	0.0777901	0.0818226	0.239776	0.0771852	0.0746577	0.0830327	0.412486	0.0746577	0.084955	0.107568	0.101253	0.0771592
Vervet_fecal_4_tRNA_val_Type_1_(tRNA)	0.914368	0.914368	0.914368	0.914368	0.914368	0.914368	0.914368	0.914368	0.997977	0.847699	0.896731	0.103788	0.911801	0.941105	0.941105	0.941105	0.941105	0.0746577	0.132421	0.34418	0.142049	0.0746577	0.0746577	0.0746577	0.109368	0.232611	0.232611	0.136106	0.109137	0.109113	0.0746577	0.0777901	0.289109	0.110472	0.0746577	0.0746577	0.120211	0.0777901	0.0818226	0.239776	0.0771852	0.0746577	0.0830327	0.412486	0.0746577	0.084955	0.107568	0.101253	0.0771592
Vervet_fecal_4_tRNA_val_Type_2_(tRNA)	0.914158	0.914158	0.914158	0.914158	0.914158	0.914158	0.914158	0.914158	0.931951	0.847489	0.89652	0.402877	0.911591	0.940895	0.940895	0.940895	0.940895	0.37855	0.436312	0.102253	0.37855	0.37855	0.37855	0.37855	0.41326	0.280827	0.280827	0.439997	0.342479	0.409872	0.37855	0.37855	0.337326	0.341145	0.37855	0.37855	0.331681	0.37855	0.37855	0.280827	0.37855	0.37855	0.37855	0.162184	0.37855	0.37855	0.41146	0.405145	0.37855
Vervet_fecal_5_tRNA_val_Type_1_(tRNA)	0.914158	0.914158	0.914158	0.914158	0.914158	0.914158	0.914158	0.914158	0.931951	0.847489	0.89652	0.3713	0.911591	0.940895	0.940895	0.940895	0.940895	0.346972	0.404735	0.0706762	0.37855	0.346972	0.346972	0.346972	0.381683	0.24925	0.24925	0.40842	0.310901	0.378295	0.346972	0.346972	0.305748	0.309568	0.346972	0.346972	0.300104	0.346972	0.346972	0.24925	0.346972	0.346972	0.346972	0.130607	0.346972	0.346972	0.379883	0.373568	0.346972
Vervet_fecal_5_tRNA_val_Type_2_(tRNA)	0.914368	0.914368	0.914368	0.914368	0.914368	0.914368	0.914368	0.914368	0.997977	0.847699	0.896731	0.103788	0.911801	0.941105	0.941105	0.941105	0.941105	0.0746577	0.132421	0.34418	0.142049	0.0746577	0.0746577	0.0746577	0.109368	0.232611	0.232611	0.136106	0.109137	0.109113	0.0746577	0.0777901	0.289109	0.110472	0.0746577	0.0746577	0.120211	0.0777901	0.0818226	0.239776	0.0771852	0.0746577	0.0830327	0.412486	0.0746577	0.084955	0.107568	0.101253	0.0771592
Vervet_fecal_6_tRNA_val_(tRNA)	0.914368	0.914368	0.914368	0.914368	0.914368	0.914368	0.914368	0.914368	0.997977	0.847699	0.896731	0.103788	0.911801	0.941105	0.941105	0.941105	0.941105	0.0746577	0.132421	0.34418	0.142049	0.0746577	0.0746577	0.0746577	0.109368	0.232611	0.232611	0.136106	0.109137	0.109113	0.0746577	0.0777901	0.289109	0.110472	0.0746577	0.0746577	0.120211	0.0777901	0.0818226	0.239776	0.0771852	0.0746577	0.0830327	0.412486	0.0746577	0.084955	0.107568	0.101253	0.0771592
Vervet_fecal_7_tRNA_val_Type_1_(tRNA)	0.914158	0.914158	0.914158	0.914158	0.914158	0.914158	0.914158	0.914158	0.931951	0.847489	0.89652	0.135155	0.911591	0.940895	0.940895	0.940895	0.940895	0.110827	0.16859	0.38035	0.146641	0.110827	0.110827	0.110827	0.145538	0.26878	0.26878	0.172275	0.145307	0.14215	0.110827	0.110827	0.325279	0.146641	0.110827	0.110827	0.15638	0.110827	0.110827	0.26878	0.110827	0.110827	0.110827	0.440281	0.110827	0.110827	0.143738	0.137423	0.110827
Vervet_fecal_7tRNA_val_Type_2_(tRNA)	0.914368	0.914368	0.914368	0.914368	0.914368	0.914368	0.914368	0.914368	0.997977	0.847699	0.896731	0.103788	0.911801	0.941105	0.941105	0.941105	0.941105	0.0746577	0.132421	0.34418	0.142049	0.0746577	0.0746577	0.0746577	0.109368	0.232611	0.232611	0.136106	0.109137	0.109113	0.0746577	0.0777901	0.289109	0.110472	0.0746577	0.0746577	0.120211	0.0777901	0.0818226	0.239776	0.0771852	0.0746577	0.0830327	0.412486	0.0746577	0.084955	0.107568	0.101253	0.0771592
Vervet_fecal_8_tRNA_val_(tRNA)	0.914158	0.914158	0.914158	0.914158	0.914158	0.914158	0.914158	0.914158	0.932161	0.847489	0.89652	0.149131	0.911591	0.940895	0.940895	0.940895	0.940895	0.125013	0.182776	0.348983	0.192405	0.125013	0.125013	0.125013	0.159724	0.237414	0.237414	0.186461	0.159493	0.156336	0.125013	0.125013	0.293912	0.160828	0.125013	0.125013	0.125013	0.125013	0.125013	0.237414	0.125013	0.125013	0.125013	0.408914	0.125013	0.125013	0.157924	0.151609	0.125013
[truncated: 67 more columns]

## Sheet: Tab C. Sample_metadata
Seq_ID (markers for which a sequence was available)	Trichuris trichiura Type I or II	18S rDNA genotype	Host or Isolation Source	Country	Accession of reference sequences (gb = Genbank, bp = BioProject, sra = sequence read archive)	Notes
Trichuris_incognita-PQ571571.1_(tRNA)	NA - Trichuris incognita	unknown	Human	Côte d’Ivoire	gb: PQ571571.1	Data collected from other studies
Trichuris_incognita-PQ571572.1_(tRNA)	NA - Trichuris incognita	unknown	Human	Côte d’Ivoire	gb: PQ571572.1	Data collected from other studies
Trichuris_incognita-PQ571573.1_(tRNA)	NA - Trichuris incognita	unknown	Human	Côte d’Ivoire	gb: PQ571573.1	Data collected from other studies
Trichuris_incognita-PQ571574.1_(tRNA)	NA - Trichuris incognita	unknown	Human	Côte d’Ivoire	gb: PQ571574.1	Data collected from other studies
Trichuris_incognita-PQ571575.1_(tRNA)	NA - Trichuris incognita	unknown	Human	Côte d’Ivoire	gb: PQ571575.1	Data collected from other studies
Trichuris_incognita-PQ571576.1_(tRNA)	NA - Trichuris incognita	unknown	Human	Côte d’Ivoire	gb: PQ571576.1	Data collected from other studies
Trichuris_incognita-PQ571577.1_(tRNA)	NA - Trichuris incognita	unknown	Human	Côte d’Ivoire	gb: PQ571577.1	Data collected from other studies
Trichuris_incognita-PQ571578.1_(tRNA)	NA - Trichuris incognita	unknown	Human	Côte d’Ivoire	gb: PQ571578.1	Data collected from other studies
Trichuris_muris_RMUE_PRJEB126_(HVR-I_HVR-IV_tRNA)	NA - T. muris	TMUE	Mouse	unknown	bp: PRJEB126	Data collected from other studies
Trichuris_suis-GU070737.1_(tRNA)	NA - T. suis	unknown	Swine	China	gb: GU070737	Data collected from other studies
Trichuris_suis-NC_017747.1_(tRNA)	NA - T. suis	unknown	Swine	China	gb: NC_017747	Data collected from other studies
Trichuris_suis-KT449822.1_(tRNA)	NA - T. suis	unknown	Swine	Denmark	gb: KT449822	Data collected from other studies
Trichuris_suis-KT449823.1_(tRNA)	NA - T. suis	unknown	Swine	Uganda	gb: KT449823	Data collected from other studies
Trichuris_trichiura-GU385218.1_(tRNA)	Type I	unknown	Human	China	gb: GU385218	Data collected from other studies
Trichuris_trichiura-NC_017750.1_(tRNA)	Type I	unknown	Human	China	gb: NC_017750.1	Data collected from other studies
Trichuris_trichiura_MN_CHN_GUA_HS-worm-ERR9805783_(HVR-I_HVR-IV_tRNA)	Type I	I+II & A+B	Human	China	sra: ERR9805783, gb (tRNA-Val_LSU): PX421231	Data collected from other studies
Trichuris_trichiura_MN_CHN_GUA_HS-worm-ERR9805780_(HVR-I_HVR-IV_tRNA)	Type I	I+II & A	Human	China	sra: ERR9805780, gb (tRNA-Val_LSU): PX421228	Data collected from other studies
Trichuris_trichiura_MN_CHN_GUA_HS-worm-ERR9805782_(HVR-I_HVR-IV_tRNA)	Type I	I+II & A+B	Human	China	sra: ERR9805782, gb (tRNA-Val_LSU): PX421230	Data collected from other studies
Trichuris_trichiura_MN_CHN_GUA_HS-worm-ERR9805781_(HVR-I_HVR-IV_tRNA)	Type I	I+II & A+B	Human	China	sra: ERR9805781, gb (tRNA-Val_LSU): PX421229	Data collected from other studies
Trichuris_trichiura_MN_CHN_GUA_HS-worm-ERR9805779_(HVR-I_HVR-IV_tRNA)	Type I	II+XXIII & A	Human	China	sra: ERR9805779, gb (tRNA-Val_LSU): PX421227	Data collected from other studies
Trichuris_sp._TTB2-KT449825.1_(tRNA)	Type I	unknown	Papio anubis (Olive baboon)	Denmark (zoo)	gb: KT449825	Data collected from other studies
Trichuris_trichiura_MN_HND_SAL_HS-worm-ERR9805805_(HVR-I_HVR-IV_tRNA)	Type I	II & A	Human	Honduras	sra: ERR9805805, gb (tRNA-Val_LSU): PX421235	Data collected from other studies
Trichuris_trichiura_MN_HND_OLA_HS_worm_ERR9805803_(HVR-I_HVR-IV_tRNA)	Type I	II & A	Human	Honduras	sra: ERR9805803, gb (tRNA-Val_LSU): PX421234	Data collected from other studies
Trichuris_trichiura-ON646012.1_(tRNA)	Type I	unknown	Human	South Korea	gb: ON646012	Data collected from other studies
Trichuris_trichiura-ON682760.1_(tRNA)	Type I	unknown	Human	South Korea	gb: ON682760	Data collected from other studies
Trichuris_trichiura-ON711246.1_(tRNA)	Type I	unknown	Human	South Korea	gb: ON711246	Data collected from other studies
Trichuris_trichiura_TTRE_PRJEB535_(HVR-I_HVR-IV_tRNA)	Type I	partial HVR-I & A	unknown	unknown	bp: PRJEB535	Data collected from other studies
Trichuris_trichiura-AP017704.1_(tRNA)	Type I	unknown	unknown	unknown	gb: AP017704	Data collected from other studies
Trichuris_trichiura_isolate_A-KY368768.1_(tRNA)	Type II	unknown	Ancient soil	Denmark	gb: KY368768	Data collected from other studies
Trichuris_trichiura_isolate_B-KY368769.1_(tRNA)	Type II	unknown	Ancient soil	Denmark	gb: KY368769	Data collected from other studies
Trichuris_trichiura_isolate_lag937-KY368772.1_(tRNA)	Type II	unknown	Ancient latrine	Denmark	gb: KY368772	Data collected from other studies. Was not clustered due to insufficient data
Trichuris_trichiura_isolate_lag991-KY368771.1_(tRNA)	Type II	unknown	Ancient latrine	Denmark	gb: KY368771	Data collected from other studies
Trichuris_trichiura_isolate_SD10275-KBM3974-KY368773.1_(tRNA)	Type II	unknown	Ancient latrine	Denmark	gb: KY368773	Data collected from other studies. Was not clustered due to insufficient data
Trichuris_trichiura_isolate_SD1173-KBM3959-KY368770.1_(tRNA)	Type II	unknown	Ancient latrine	Denmark	gb: KY368770	Data collected from other studies. Was not clustered due to insufficient data
Trichuris_trichiura_isolate_Zoo286-KY368774.1_(tRNA)	Type II	unknown	Ancient latrine	Denmark	gb: KY368774	Data collected from other studies. Was not clustered due to insufficient data
Trichuris_trichiura_AN_DNK_COG_EN_ancient_DNA_ERR9805831_(HVR-I_HVR-IV_tRNA)	Type II	II+XXII & A+B	Ancient latrine	Denmark	sra: ERR9805831, gb (tRNA-Val_LSU): PX421226	Data collected from other studies
Trichuris_sp._TTB1-KT449824.1_(tRNA)	Type II	unknown	Papio hamadryas (Hamadryas baboon)	Denmark (zoo)	gb: KT449824	Data collected from other studies
Trichuris_trichiura_MN_DNK_COZ_PH-worm-ERR9805795_(HVR-I_HVR-IV_tRNA)	Type II	I+II & A+B	Papio hamadryas (Hamadryas baboon)	Denmark (zoo)	sra: ERR9805795, gb (tRNA-Val_LSU): PX421233	Data collected from other studies
Trichuris_trichiura_MN_DNK_COZ_PH-worm-ERR9805794_(HVR-I_HVR-IV_tRNA)	Type II	I+II & A+B	Papio hamadryas (Hamadryas baboon)	Denmark (zoo)	sra: ERR9805794, gb (tRNA-Val_LSU): PX421232	Data collected from other studies
Trichuris_trichiura_isolate_Bit14-KY368765.1_(tRNA)	Type II	unknown	Ancient latrine	Netherlands	gb: KY368765	Data collected from other studies
Trichuris_trichiura_isolate_Sn4044-KY368767.1_(tRNA)	Type II	unknown	Ancient latrine	Netherlands	gb: KY368767	Data collected from other studies
Trichuris_trichiura_isolate_Sn759-KY368766.1_(tRNA)	Type II	unknown	Ancient latrine	Netherlands	gb: KY368766	Data collected from other studies
Trichuris_trichiura_isolate_TMF31-MW448470.1_(tRNA)	Type II	unknown	Macaca sylvanus (Barbary macaque)	Spain (zoo)	gb: MW448470	Data collected from other studies
Trichuris_trichiura_isolate_TPM1-MW448472.1_(tRNA)	Type II	unknown	Papio papio (Guinea baboon)	Spain (zoo)	gb: MW448472	Data collected from other studies
Trichuris_trichiura_10-5-1_(HVR-I_HVR-IV_tRNA)	Type II	I+II & A+B	Chlorocebus aethiops sabaeus (African vervet)	St. Kitts	SRA: SRR35583989, gb (tRNA-val_LSU): PX421293	Genotypes generated in this study from adult worms
Trichuris_trichiura_10-5-10_(HVR-I_HVR-IV_tRNA)	Type II	I+II & A+B	Chlorocebus aethiops sabaeus (African vervet)	St. Kitts	SRA: SRR35583988, gb (tRNA-val_LSU): PX421302	Genotypes generated in this study from adult worms
Trichuris_trichiura_10-5-11_(HVR-I_HVR-IV_tRNA)	Type II	I+II & A+B	Chlorocebus aethiops sabaeus (African vervet)	St. Kitts	SRA: SRR35583977, gb (tRNA-val_LSU): PX421303	Genotypes generated in this study from adult worms
Trichuris_trichiura_10-5-12_(HVR-I_HVR-IV_tRNA)	Type II	I+II & A+B	Chlorocebus aethiops sabaeus (African vervet)	St. Kitts	SRA: SRR35583966, gb (tRNA-val_LSU): PX421304	Genotypes generated in this study from adult worms
Trichuris_trichiura_10-5-2_(HVR-I_HVR-IV_tRNA)	Type II	I+II & A+B	Chlorocebus aethiops sabaeus (African vervet)	St. Kitts	SRA: SRR35583955, gb (tRNA-val_LSU): PX421294	Genotypes generated in this study from adult worms
Trichuris_trichiura_10-5-3_(HVR-I_HVR-IV_tRNA)	Type II	I+II & A+B	Chlorocebus aethiops sabaeus (African vervet)	St. Kitts	SRA: SRR35583945, gb (tRNA-val_LSU): PX421295	Genotypes generated in this study from adult worms
Trichuris_trichiura_10-5-4_(HVR-I_HVR-IV_tRNA)	Type II	I+II & A+B	Chlorocebus aethiops sabaeus (African vervet)	St. Kitts	SRA: SRR35583944, gb (tRNA-val_LSU): PX421296	Genotypes generated in this study from adult worms
Trichuris_trichiura_10-5-5_(HVR-I_HVR-IV_tRNA)	Type II	I+II & A+B	Chlorocebus aethiops sabaeus (African vervet)	St. Kitts	SRA: SRR35583943, gb (tRNA-val_LSU): PX421297	Genotypes generated in this study from adult worms
Trichuris_trichiura_10-5-6_(HVR-I_HVR-IV_tRNA)	Type II	I+II & A+B	Chlorocebus aethiops sabaeus (African vervet)	St. Kitts	SRA: SRR35583942, gb (tRNA-val_LSU): PX421298	Genotypes generated in this study from adult worms
Trichuris_trichiura_10-5-7_(HVR-I_HVR-IV_tRNA)	Type II	I+II & A+B	Chlorocebus aethiops sabaeus (African vervet)	St. Kitts	SRA: SRR35583941, gb (tRNA-val_LSU): PX421299	Genotypes generated in this study from adult worms
Trichuris_trichiura_10-5-8_(HVR-I_HVR-IV_tRNA)	Type II	I+II & A+B	Chlorocebus aethiops sabaeus (African vervet)	St. Kitts	SRA: SRR35583987, gb (tRNA-val_LSU): PX421300	Genotypes generated in this study from adult worms
Trichuris_trichiura_10-5-9_(HVR-I_HVR-IV_tRNA)	Type II	I+II & A+B	Chlorocebus aethiops sabaeus (African vervet)	St. Kitts	SRA: SRR35583986, gb (tRNA-val_LSU): PX421301	Genotypes generated in this study from adult worms
Trichuris_trichiura_3-4-1_(HVR-I_HVR-IV_tRNA)	Type II	I+II & A	Chlorocebus aethiops sabaeus (African vervet)	St. Kitts	SRA: SRR35583985, gb (tRNA-val_LSU): PX421273	Genotypes generated in this study from adult worms
Trichuris_trichiura_3-4-10_(HVR-I_HVR-IV_tRNA)	Type II	I+II & A+B	Chlorocebus aethiops sabaeus (African vervet)	St. Kitts	SRA: SRR35583984, gb (tRNA-val_LSU): PX421282	Genotypes generated in this study from adult worms
Trichuris_trichiura_3-4-11_(HVR-I_HVR-IV_tRNA)	Type II	I+II & A	Chlorocebus aethiops sabaeus (African vervet)	St. Kitts	SRA: SRR35583983, gb (tRNA-val_LSU): PX421283	Genotypes generated in this study from adult worms
Trichuris_trichiura_3-4-12_(HVR-I_HVR-IV_tRNA)	Type II	I+II & A+B	Chlorocebus aethiops sabaeus (African vervet)	St. Kitts	SRA: SRR35583982, gb (tRNA-val_LSU): PX421284	Genotypes generated in this study from adult worms
Trichuris_trichiura_3-4-13_(HVR-I_HVR-IV_tRNA)	Type II	I+II & A+B	Chlorocebus aethiops sabaeus (African vervet)	St. Kitts	SRA: SRR35583981, gb (tRNA-val_LSU): PX421285	Genotypes generated in this study from adult worms
Trichuris_trichiura_3-4-2_(HVR-I_HVR-IV_tRNA)	Type II	I+II & A+B	Chlorocebus aethiops sabaeus (African vervet)	St. Kitts	SRA: SRR35583980, gb (tRNA-val_LSU): PX421274	Genotypes generated in this study from adult worms
Trichuris_trichiura_3-4-3_(HVR-I_HVR-IV_tRNA)	Type II	I+II & A+B	Chlorocebus aethiops sabaeus (African vervet)	St. Kitts	SRA: SRR35583979, gb (tRNA-val_LSU): PX421275	Genotypes generated in this study from adult worms
Trichuris_trichiura_3-4-4_(HVR-I_HVR-IV_tRNA)	Type II	I+II & A+B	Chlorocebus aethiops sabaeus (African vervet)	St. Kitts	SRA: SRR35583978, gb (tRNA-val_LSU): PX421276	Genotypes generated in this study from adult worms
Trichuris_trichiura_3-4-5_(HVR-I_HVR-IV_tRNA)	Type II	I+II & A	Chlorocebus aethiops sabaeus (African vervet)	St. Kitts	SRA: SRR35583976, gb (tRNA-val_LSU): PX421277	Genotypes generated in this study from adult worms
Trichuris_trichiura_3-4-6_(HVR-I_HVR-IV_tRNA)	Type II	II+VII & A+B	Chlorocebus aethiops sabaeus (African vervet)	St. Kitts	SRA: SRR35583975, gb (tRNA-val_LSU): PX421278	Genotypes generated in this study from adult worms
Trichuris_trichiura_3-4-7_(HVR-I_HVR-IV_tRNA)	Type II	II+VII & A+B	Chlorocebus aethiops sabaeus (African vervet)	St. Kitts	SRA: SRR35583974, gb (tRNA-val_LSU): PX421279	Genotypes generated in this study from adult worms
Trichuris_trichiura_3-4-8_(HVR-I_HVR-IV_tRNA)	Type II	II & A+B	Chlorocebus aethiops sabaeus (African vervet)	St. Kitts	SRA: SRR35583973, gb (tRNA-val_LSU): PX421280	Genotypes generated in this study from adult worms
Trichuris_trichiura_3-4-9_(HVR-I_HVR-IV_tRNA)	Type II	I+II & A+B	Chlorocebus aethiops sabaeus (African vervet)	St. Kitts	SRA: SRR35583972, gb (tRNA-val_LSU): PX421281	Genotypes generated in this study from adult worms
Trichuris_trichiura_6-1-10_(HVR-I_HVR-IV_tRNA)	Type II	II & B	Chlorocebus aethiops sabaeus (African vervet)	St. Kitts	SRA: SRR35583971, gb (tRNA-val_LSU): PX421292	Genotypes generated in this study from adult worms
Trichuris_trichiura_6-1-2_(HVR-I_HVR-IV_tRNA)	Type II	II & B	Chlorocebus aethiops sabaeus (African vervet)	St. Kitts	SRA: SRR35583970, gb (tRNA-val_LSU): PX421286	Genotypes generated in this study from adult worms
Trichuris_trichiura_6-1-4_(HVR-I_HVR-IV_tRNA)	Type II	I+II & A+B	Chlorocebus aethiops sabaeus (African vervet)	St. Kitts	SRA: SRR35583969, gb (tRNA-val_LSU): PX421287	Genotypes generated in this study from adult worms
Trichuris_trichiura_6-1-6_(HVR-I_HVR-IV_tRNA)	Type II	II+III & A	Chlorocebus aethiops sabaeus (African vervet)	St. Kitts	SRA: SRR35583968, gb (tRNA-val_LSU): PX421288	Genotypes generated in this study from adult worms
Trichuris_trichiura_6-1-7_(HVR-I_HVR-IV_tRNA)	Type II	I+II & A+B	Chlorocebus aethiops sabaeus (African vervet)	St. Kitts	SRA: SRR35583967, gb (tRNA-val_LSU): PX421289	Genotypes generated in this study from adult worms
Trichuris_trichiura_6-1-8_(HVR-I_HVR-IV_tRNA)	Type II	I+II & A+B	Chlorocebus aethiops sabaeus (African vervet)	St. Kitts	SRA: SRR35583965, gb (tRNA-val_LSU): PX421290	Genotypes generated in this study from adult worms
Trichuris_trichiura_6-1-9_(tRNA)	Type II	unknown	Chlorocebus aethiops sabaeus (African vervet)	St. Kitts	SRA: SRR35583964, gb (tRNA-val_LSU): PX421291	Genotypes generated in this study from adult worms
Vervet_fecal_1_tRNA_val_Type_1_(tRNA)	Type II	unknown	Chlorocebus aethiops sabaeus (African vervet)	St. Kitts	SRA: SRR35583963, gb (tRNA-Val_LSU): PX421247	Genotypes generated in this study from fecal DNA extracts
Vervet_fecal_1_tRNA_val_Type_2_(tRNA)	Type II	unknown	Chlorocebus aethiops sabaeus (African vervet)	St. Kitts	SRA: SRR35583963, gb (tRNA-Val_LSU): PX421248	Genotypes generated in this study from fecal DNA extracts
Vervet_fecal_10_tRNA_val_Type_1_(tRNA)	Type II	unknown	Chlorocebus aethiops sabaeus (African vervet)	St. Kitts	SRA: SRR35583962, gb (tRNA-Val_LSU): PX421260	Genotypes generated in this study from fecal DNA extracts
Vervet_fecal_10_tRNA_val_Type_2_(tRNA)	Type II	unknown	Chlorocebus aethiops sabaeus (African vervet)	St. Kitts	SRA: SRR35583962, gb (tRNA-Val_LSU): PX421261	Genotypes generated in this study from fecal DNA extracts
Vervet_fecal_12_(HVR-I_HVR-IV_tRNA)	Type II	II+V & A+B	Chlorocebus aethiops sabaeus (African vervet)	St. Kitts	SRA: SRR35583961, gb (tRNA-Val_LSU): PX421262	Genotypes generated in this study from fecal DNA extracts
Vervet_fecal_15_tRNA_val_(tRNA)	Type II	unknown	Chlorocebus aethiops sabaeus (African vervet)	St. Kitts	SRA: SRR35583960, gb (tRNA-Val_LSU): PX421263	Genotypes generated in this study from fecal DNA extracts
Vervet_fecal_2_tRNA_val_Type_1_(tRNA)	Type II	unknown	Chlorocebus aethiops sabaeus (African vervet)	St. Kitts	SRA: SRR35583959, gb (tRNA-Val_LSU): PX421249	Genotypes generated in this study from fecal DNA extracts
Vervet_fecal_2_tRNA_val_Type_2_(tRNA)	Type II	unknown	Chlorocebus aethiops sabaeus (African vervet)	St. Kitts	SRA: SRR35583959, gb (tRNA-Val_LSU): PX421250	Genotypes generated in this study from fecal DNA extracts
Vervet_fecal_27_(HVR-I_HVR-IV_tRNA)	Type II	I+II & A	Chlorocebus aethiops sabaeus (African vervet)	St. Kitts	SRA: SRR35583958, gb (tRNA-Val_LSU): PX421264	Genotypes generated in this study from fecal DNA extracts
Vervet_fecal_28_tRNA_val_Type_1_(tRNA)	Type II	unknown	Chlorocebus aethiops sabaeus (African vervet)	St. Kitts	SRA: SRR35583957, gb (tRNA-Val_LSU): PX421265	Genotypes generated in this study from fecal DNA extracts
Vervet_fecal_28_tRNA_val_Type_2_(tRNA)	Type II	unknown	Chlorocebus aethiops sabaeus (African vervet)	St. Kitts	SRA: SRR35583957, gb (tRNA-Val_LSU): PX421266	Genotypes generated in this study from fecal DNA extracts
Vervet_fecal_29_tRNA_val_Type_1_(tRNA)	Type II	unknown	Chlorocebus aethiops sabaeus (African vervet)	St. Kitts	SRA: SRR35583956, gb (tRNA-Val_LSU): PX421267	Genotypes generated in this study from fecal DNA extracts
Vervet_fecal_29_tRNA_val_Type_2_(tRNA)	Type II	unknown	Chlorocebus aethiops sabaeus (African vervet)	St. Kitts	SRA: SRR35583956, gb (tRNA-Val_LSU): PX421268	Genotypes generated in this study from fecal DNA extracts
Vervet_fecal_3_tRNA_val_(tRNA)	Type II	unknown	Chlorocebus aethiops sabaeus (African vervet)	St. Kitts	SRA: SRR35583954, gb (tRNA-Val_LSU): PX421251	Genotypes generated in this study from fecal DNA extracts
Vervet_fecal_30_tRNA_val_Type_1_(tRNA)	Type II	unknown	Chlorocebus aethiops sabaeus (African vervet)	St. Kitts	SRA: SRR35583953, gb (tRNA-Val_LSU): PX421269	Genotypes generated in this study from fecal DNA extracts
Vervet_fecal_30_tRNA_val_Type_2_(tRNA)	Type II	unknown	Chlorocebus aethiops sabaeus (African vervet)	St. Kitts	SRA: SRR35583953, gb (tRNA-Val_LSU): PX421270	Genotypes generated in this study from fecal DNA extracts
Vervet_fecal_33_tRNA_val_(tRNA)	Type II	unknown	Chlorocebus aethiops sabaeus (African vervet)	St. Kitts	SRA: SRR35583952, gb (tRNA-Val_LSU): PX421271	Genotypes generated in this study from fecal DNA extracts
Vervet_fecal_34_tRNA_val_(tRNA)	Type II	unknown	Chlorocebus aethiops sabaeus (African vervet)	St. Kitts	SRA: SRR35583951, gb (tRNA-Val_LSU): PX421272	Genotypes generated in this study from fecal DNA extracts
Vervet_fecal_4_tRNA_val_Type_1_(tRNA)	Type II	unknown	Chlorocebus aethiops sabaeus (African vervet)	St. Kitts	SRA: SRR35583950, gb (tRNA-Val_LSU): PX421252	Genotypes generated in this study from fecal DNA extracts
Vervet_fecal_4_tRNA_val_Type_2_(tRNA)	Type II	unknown	Chlorocebus aethiops sabaeus (African vervet)	St. Kitts	SRA: SRR35583950, gb (tRNA-Val_LSU): PX421253	Genotypes generated in this study from fecal DNA extracts
Vervet_fecal_5_tRNA_val_Type_1_(tRNA)	Type II	unknown	Chlorocebus aethiops sabaeus (African vervet)	St. Kitts	SRA: SRR35583949, gb (tRNA-Val_LSU): PX421254	Genotypes generated in this study from fecal DNA extracts
Vervet_fecal_5_tRNA_val_Type_2_(tRNA)	Type II	unknown	Chlorocebus aethiops sabaeus (African vervet)	St. Kitts	SRA: SRR35583949, gb (tRNA-Val_LSU): PX421255	Genotypes generated in this study from fecal DNA extracts
Vervet_fecal_6_tRNA_val_(tRNA)	Type II	unknown	Chlorocebus aethiops sabaeus (African vervet)	St. Kitts	SRA: SRR35583948, gb (tRNA-Val_LSU): PX421256	Genotypes generated in this study from fecal DNA extracts
Vervet_fecal_7_tRNA_val_Type_1_(tRNA)	Type II	unknown	Chlorocebus aethiops sabaeus (African vervet)	St. Kitts	SRA: SRR35583947, gb (tRNA-Val_LSU): PX421257	Genotypes generated in this study from fecal DNA extracts
Vervet_fecal_7_tRNA_val_Type_2_(tRNA)	Type II	unknown	Chlorocebus aethiops sabaeus (African vervet)	St. Kitts	SRA: SRR35583947, gb (tRNA-Val_LSU): PX421258	Genotypes generated in this study from fecal DNA extracts
Vervet_fecal_8_tRNA_val_(tRNA)	Type II	unknown	Chlorocebus aethiops sabaeus (African vervet)	St. Kitts	SRA: SRR35583946, gb (tRNA-Val_LSU): PX421259	Genotypes generated in this study from fecal DNA extracts
Trichuris_trichiura-KT449826.1_(tRNA)	Type II	unknown	Human	Uganda	gb: KT449826	Data collected from other studies
Trichuris_trichiura_MN_UGA_DK_HS-worm-ERR9805812_(HVR-I_HVR-IV_tRNA)	Type II	II+XIX & A+B	Human	Uganda	sra: ERR9805812, gb (tRNA-Val_LSU): PX421237	Data collected from other studies
Trichuris_trichiura_MN_UGA_DK_HS-worm-ERR9805811_(HVR-I_HVR-IV_tRNA)	Type II	I+II & A	Human	Uganda	sra: ERR9805811, gb (tRNA-Val_LSU): PX421236	Data collected from other studies
Trichuris_trichiura_MN_UGA_KAB_HS_worm_ERR9805815_(HVR-I_HVR-IV_tRNA)	Type II	II & A+B	Human	Uganda	sra: ERR9805815, gb (tRNA-Val_LSU): PX421239	Data collected from other studies
Trichuris_trichiura_MN_UGA_KAB_HS_worm_ERR9805817_(HVR-I_HVR-IV_tRNA)	Type II	II & A+B	Human	Uganda	sra: ERR9805817, gb (tRNA-Val_LSU): PX421241	Data collected from other studies
Trichuris_trichiura_MN_UGA_KAB_HS_worm_ERR9805820_(HVR-I_HVR-IV_tRNA)	Type II	II & A	Human	Uganda	sra: ERR9805820, gb (tRNA-Val_LSU): PX421243	Data collected from other studies
Trichuris_trichiura_MN_UGA_KAB_HS_worm_ERR9805819_(HVR-I_HVR-IV_tRNA)	Type II	I+II & A+B	Human	Uganda	sra: ERR9805819, gb (tRNA-Val_LSU): PX421242	Data collected from other studies
Trichuris_trichiura_MN_UGA_KAB_HS_worm_ERR9805816_(HVR-I_HVR-IV_tRNA)	Type II	I+II & A	Human	Uganda	sra: ERR9805816, gb (tRNA-Val_LSU): PX421240	Data collected from other studies
Trichuris_trichiura_MN_UGA_KAB_HS_worm_ERR9805821_(HVR-I_HVR-IV_tRNA)	Type II	I+II & A	Human	Uganda	sra: ERR9805821, gb (tRNA-Val_LSU): PX421244	Data collected from other studies
Trichuris_trichiura_MN_UGA_KAB_HS_worm_ERR9805822_(HVR-I_HVR-IV_tRNA)	Type II	I+II & A	Human	Uganda	sra: ERR9805822, gb (tRNA-Val_LSU): PX421245	Data collected from other studies
Trichuris_trichiura_MN_UGA_KAB_HS_worm-ERR9805814_(HVR-I_HVR-IV_tRNA)	Type II	II+XX & A+B	Human	Uganda	sra: ERR9805814, gb (tRNA-Val_LSU): PX421246	Data collected from other studies
Trichuris_trichiura_MN_UGA_DK_HS-worm-ERR9805813_(HVR-I_HVR-IV_tRNA)	Type II	I+II & A	Human	Uganda	sra: ERR9805813, gb (tRNA-Val_LSU): PX421238	Data collected from other studies
Trichuris_sp._GHL-2013-KC461179.1_(tRNA)	T. trichiura-like	unknown	Trachypithecus francoisi (Francois' leaf-monkey)	China	gb: KC461179	Data collected from other studies
Trichuris_sp._TMM5-MW448471.1_(tRNA)	T. trichiura-like	unknown	Macaca sylvanus (Barbary macaque)	Spain (zoo)	gb: MW448471	Data collected from other studies

## Sheet: Tab D. Key for Tabs E+F
Attribute	Abbreviation
Total length	L
Length of the anterior region	LA
Length of the posterior region	LP
Ratio of LA to LP	LA/LP
Width of the anterior region (max)	WA
Width of the posterior region (max)	WP
Width of body at esophagal/posterior junction	WJ
Distance from head to beginning of bacillary stripes	HB
Length bacillary stripes	LB
Spicule length	LS
Length spicule sheath	LSS
Width proximal end of spicule	WPS
Max width of spicule sheath	WSS
Distance from posterior end of testis to tail end of body	TE
Length ejaculatory duct	ED
Length of proximal cloacal tube	PCT
Length of distal cloacal tube	DCT
Length of vagina	LV
Diameter of vulva	DV
Distance of vulva from junction oesophagus/intestine	DVJ
Distance from posterior end of ovary to tail end of body	DO
* N/A - attribute not measured (worm damaged, feature distorted or disfigured, etc.)

## Sheet: Tab E. Male worm data
Metadata			Attribute (measurements in µm) - abbreviations given in "Key" tab
ID	SEX	L	LA	LP	LA/LP ratio	WA	WP	WJ	HB	LB	LS	LSS	WPS	WSS	TE	ED	DCT	PCT	Shape of everted spicular sheath
10-5-4	M	17547.9	10216.5	7331.34	1.39354	173.77	528.88	381.66	602.56	9613.98	2546.58	703.67	64.58	123.07	3479.37	1522.69	1554.87	1237.29	Not visible
10-5-7	M	17848.1	9004.72	8843.35	1.01825	171.51	632.78	186.03	561.52	8443.2	2387.47	538.77	33.05	57.68	2647.28	1272.52	1060.11	1578.74	Straight
10-5-10	M	15476.8	7760.57	7716.2	1.00575	167.69	476.2	297.45	532.98	7227.59	2571.44	661.58	74.47	49.37	3812.49	1651.75	1325.54	1667.4	Straight
10-5-12	M	NA	NA	NA	NA	NA	NA	NA	NA	NA	2307.37	654.18	77.82	51.16	2450.76	1983.68	1260.49	1370.36	Not visible
3-4-4	M	NA	NA	8180.42	NA	NA	587.73	NA	NA	NA	2592.33	630.94	57.23	50.99	3517.55	1468.46	1453.32	2278.33	Straight
3-4-6	M	NA	NA	6466.31	NA	NA	530.27	NA	NA	NA	2609.16	774.34	66.51	151.6	2932.2	1619.64	1243.2	1193.98	Flared
3-4-7	M	16972.8	9050.02	7922.76	1.14228	121.28	594.43	312.07	808.06	8241.96	2636.43	643.98	59.56	54.18	2852.5	2692.77	1551.94	1539.96	Straight
3-4-8	M	26620.3	16159.8	10460.5	1.54483	171.57	526.51	330.63	973.12	15186.6	2271.91	658.33	73.58	161.56	2595.66	1730.3	972.51	1474.11	Flared
3-4-9	M	23076.1	16258.1	6817.96	2.3846	200.79	574.22	278.49	1533.1	14725	2409.09	495.42	66.59	89.46	5162.2	2432.81	1180.95	1353.97	Straight
3-4-11	M	21182.5	13350.6	7831.83	1.70466	178.92	569.3	390.98	466.23	12884.4	2458.33	487.87	57.43	59.07	2390.18	1629.55	1121.75	1178.3	Straight
3-4-12	M	18640.4	9720.15	8920.27	1.08967	139.52	571.04	268.38	513.38	9206.77	2731.81	518.58	42.43	61.79	2413.63	1733.96	1413.99	1495.52	Straight
6-1-1	M	20161.5	13452.1	6619.35	2.03224	125.14	323.96	289.7	899.75	12552.4	2247.2	757.83	65.28	65.08	3041.52	2371.82	1519.92	1126.25	Straight
6-1-8	M	15088.5	8940.01	6148.5	1.45402	160.98	446.472	333.204	758.66	8181.35	2561.69	460.28	66.85	62.88	3312.6	1717.23	1529.47	1074.52	Straight
6-1-9	M	14412.5	9597.86	4814.59	1.99349	165.37	214.704	228.77	565.95	9031.91	1634.62	997.29	41.14	NA	NA	1144.54	NA	929.32	Not visible
6-1-10	M	16420.4	10458.7	5961.74	1.7543	146.808	381.792	331.308	NA	NA	2150.74	1188.78	54.13	57.43	2339.14	NA	969.91	1241.72	Straight
	Average	18620.6	11164.1	7431.08	1.54314	160.279	497.021	302.389	746.846	10481.4	2407.74	678.123	60.0433	78.2371	3067.65	1783.69	1297	1382.65
	Min	14412.5	7760.57	4814.59	1.00575	121.28	214.704	186.03	466.23	7227.59	1634.62	460.28	33.05	49.37	2339.14	1144.54	969.91	929.32
	Max	26620.3	16258.1	10460.5	2.3846	200.79	632.78	390.98	1533.1	15186.6	2731.81	1188.78	77.82	161.56	5162.2	2692.77	1554.87	2278.33
	St Dev	3594.89	2900.13	1442.76	0.445352	23.1078	118.23	58.5287	310.409	2823.75	270.287	197.382	12.9078	38.4815	766.442	442.788	213.212	322.173

## Sheet: Tab F. Female worm data
Metadata			Attribute (measurements in µm) - abbreviations given in "Key" tab
ID	SEX	L	LA	LP	LA/LP ratio	WA	WP	WJ	HB	LB	LV	DV	DVJ	DO	Course of vagina	Shape of vulva	Vulvar/Vaginal ornamentation
10-5-1	F	17047.3	9675.06	7372.26	1.31236	160.57	560.11	259.5	544.41	9130.65	988.48	27.97	164.24	537.84	Convoluted	Non-protrusive	Small spines
10-5-2	F	17906.2	10974	6932.19	1.58305	233.1	764.77	500.26	846.58	10127.4	1135.32	72.77	195.48	949.91	Convoluted	Non-protrusive	Not apparent
10-5-3	F	19906.7	13298.1	6608.63	2.01223	150.27	718.18	401.7	869.84	12428.2	854.17	33.7	88.03	730.56	Convoluted	Non-protrusive	Not apparent
10-5-5	F	NA	NA	5429.19	NA	NA	472.55	NA	NA	NA	769.82	48.53	105.12	664.04	Convoluted	Non-protrusive	Not apparent
10-5-6	F	28539.1	19901.5	8637.54	2.30408	177.82	776.67	439.56	1092.6	18809	637.04	45.21	209.93	931.62	Convoluted	Non-protrusive	Not apparent
10-5-8	F	14053.3	9304.13	4749.16	1.95911	175.5	473.65	384.88	686.45	8617.68	847.08	48.69	186.19	866.52	Convoluted	Non-protrusive	Small spines
10-5-9	F	19226.8	13071.7	6155.1	2.12372	188.72	654.63	287.87	735.78	12335.9	940.53	50.09	276.13	786.24	Convoluted	Non-protrusive	Not apparent
10-5-11	F	13890.8	9551.96	4338.8	2.20152	133.18	457.29	336.78	621.92	8930.04	1270	43.22	138.91	266.2	Convoluted	Non-protrusive	Not apparent
3-4-1	F	15929.7	9328.71	6600.97	1.41323	224.01	654.44	332	642.49	8686.22	935.93	53.69	100.02	797.83	Convoluted	Non-protrusive	Not apparent
3-4-2	F	17352.1	11494.9	5857.23	1.96251	177.71	606.39	308.8	471.71	11023.2	1171.9	50.31	160.64	1142.09	Convoluted	Non-protrusive	Not apparent
3-4-3	F	NA	NA	4893.73	NA	NA	620.29	NA	NA	NA	652.04	36.12	140.69	1023.44	Convoluted	Non-protrusive	Not apparent
3-4-5	F	19671.1	13576.3	6094.78	2.22753	138.3	495.09	290.59	533.67	13042.6	843.44	40.26	118.69	774.51	Convoluted	Non-protrusive	Small spines
3-4-10	F	22176.8	15767.1	6409.68	2.45989	197.32	609.38	279.05	982.3	14784.8	975.56	51.36	227.71	981.44	Convoluted	Non-protrusive	Not apparent
3-4-13	F	21490.9	14682.1	6808.76	2.15636	244.16	690.64	312.16	593.07	14089.1	1009.96	44.18	339.12	1210.47	Convoluted	Non-protrusive	Small spines
6-1-2	F	18771.5	14069.3	4702.22	2.99205	141.68	547.61	377.43	884.23	13185.1	1776.54	82.58	136.9	1433.51	Convoluted	Non-protrusive	Not apparent
6-1-3	F	20349.6	14948.4	5401.19	2.76761	137.51	507.77	312.07	591.41	14357	2227.65	40.94	279.53	832.13	Convoluted	Non-protrusive	Small spines
6-1-4	F	14898.3	10648.9	4249.4	2.50597	157.85	475.2	257.07	898.68	9750.2	2410.09	55.86	139.83	NA	Convoluted	Non-protrusive	Small spines
6-1-5	F	NA	NA	NA	NA	123.55	NA	348.84	903.59	NA	NA	57.53	100.32	NA	NA	Non-protrusive	NA
6-1-6	F	NA	NA	5181.38	NA	172.66	516.1	270.91	NA	NA	3101.09	40.61	133.91	NA	Convoluted	Non-protrusive	Small spines
6-1-7	F	23840.8	17676.3	6164.48	2.86744	170.376	619.68	367.92	725.09	16951.2	769.92	27.04	177.55	1572.67	Convoluted	Non-protrusive	Small spines
	Average	19065.7	12998	5925.62	2.17804	172.46	590.549	337.077	742.578	12265.5	1227.19	47.533	170.947	911.825
	Min	13890.8	9304.13	4249.4	1.31236	123.55	457.29	257.07	471.71	8617.68	637.04	27.04	88.03	266.2
	Max	28539.1	19901.5	8637.54	2.99205	244.16	776.67	500.26	1092.6	18809	3101.09	82.58	339.12	1572.67
	St Dev	3815.78	3134.02	1127.66	0.483391	34.7647	101.313	65.5875	177.995	3053	670.387	13.3917	67.3974	313.967
